# Supplementary material for: (1S,3S,8R,10R,11R)-3,7,7,10-Tetra­methyl­tri­cyclo­[6.4.0.01,3]dodecan-11-ol
Source: Acta Crystallogr Sect E Struct Rep Online. 2013 Jul 31;69(Pt 8):o1350. doi: 10.1107/S1600536813020576 (PMC3793829; doi:10.1107/S1600536813020576)
Supplement: Supplementary file 1 [file e-69-o1350-sup1.cif]

##############################################################################
#                                                                            #
# This CIF contains the data in a paper accepted for publication in          #
# Acta Crystallographica Section E. It conforms to the requirements of       #
# Notes for Authors for Acta Crystallographica Section E, and has been       #
# peer reviewed under the auspices of the IUCr Commission on Journals.       #
#                                                                            #
# Full details of the Crystallographic Information File format               #
# are given in the paper "The Crystallographic Information File (CIF):       #
# a New Standard Archive File for Crystallography" by S. R. Hall, F. H.      #
# Allen and I. D. Brown [Acta Cryst. (1991), A47, 655-685].                  #
#                                                                            #
# The current version of the core CIF dictionary is obtainable from          #
# ftp://ftp.iucr.org/pub/cif_core.dic.                                       #
#                                                                            #
# Software is freely available for graphical display of the structure(s)     #
# in this CIF. For information consult the CIF software page                 #
# http://www.iucr.org/resources/cif/software.                                #
#                                                                            #
# This file may be used for bona fide research purposes within the           #
# scientific community so long as proper attribution is given to the journal # 
# article from which it was obtained.                                        #
#                                                                            #
##############################################################################
data_I
_audit_creation_method     SHELXL-97
_journal_date_recd_electronic     2013-07-22
_journal_date_accepted     2013-07-24
_journal_name_full     'Acta Crystallographica, Section E'
_journal_year     2013
_journal_volume     69
_journal_issue      8
_journal_page_first     o1350
_journal_page_last     o1350
_journal_paper_category     QO
_journal_paper_doi     10.1107/S1600536813020576
_journal_coeditor_code     BT6923
_publ_contact_author_name     'Dr Jamal, EL Karroumi'
_publ_contact_author_address
;
Laboratoire de Chimie Biomol\'eculaires,
Substances Naturelles et R\'eactivit\'e,
URAC16,Facult\'e des Sciences Semlalia,
BP 2390 Bd My Abdellah,
40000 Marrakech
Morocco
;
_publ_contact_author_email     'berraho@uca.ma'
_publ_contact_author_fax     '0021224437408'
_publ_contact_author_phone     '0021224434649'
_publ_section_title
;\
(1<i>S</i>,3<i>S</i>,8<i>R</i>,10<i>R</i>,11<i>R</i>)-3,7,7,10-\
Tetramethyltricyclo[6.4.0.0^1,3^]dodecan-11-ol
;
loop_
    _publ_author_name
    _publ_author_address
    'Benharref, Ahmed'
;
Laboratoire de Chimie Biomol\'eculaires,
Substances Naturelles et R\'eactivit\'e, URAC16, Facult\'e des Sciences
Semlalia, BP 2390 Bd My Abdellah, 40000 Marrakech, Morocco
;
    'El karroumi, Jamal'
;
Laboratoire de Chimie Biomol\'eculaires,
Substances Naturelles et R\'eactivit\'e, URAC16, Facult\'e des Sciences
Semlalia, BP 2390 Bd My Abdellah, 40000 Marrakech, Morocco
;
    'El Ammari, Lahcen'
;
Laboratoire de Chimie du Solide Appliqu\'ee, Facult\'e des Sciences,
Universit\'e MohammedV-Agdal,
Avenue Ibn Battouta, BP 1014, Rabat, Morocco
;
    'Saadi, Mohamed'
;
Laboratoire de Chimie du Solide Appliqu\'ee, Facult\'e des Sciences,
Universit\'e MohammedV-Agdal,
Avenue Ibn Battouta, BP 1014, Rabat, Morocco
;
    'Berraho, Moha'
;
Laboratoire de Chimie des Substances Naturelles
`Unit\'e Associ\'e au CNRST (URAC16)'
Facult\'e des Sciences Semlalia,
BP 2390 Bd My Abdellah,
40000 Marrakech
Morocco
;
_chemical_name_systematic
;\
(1<i>S</i>,3<i>S</i>,8<i>R</i>,10<i>R</i>,11<i>R</i>)-3,7,7,10-\
Tetramethyltricyclo[6.4.0.0^1,3^]dodecan-11-ol
;
_chemical_name_common     ?
_chemical_formula_moiety     'C16 H28 O'
_chemical_formula_sum     'C16 H28 O'
_chemical_formula_iupac     'C16 H28 O'
_chemical_formula_weight     236.38
_chemical_melting_point     ?
_symmetry_cell_setting     orthorhombic
_symmetry_space_group_name_H-M     'P 21 21 21'
_symmetry_space_group_name_Hall     'P 2ac 2ab'
loop_
    _symmetry_equiv_pos_as_xyz
    'x, y, z'
    '-x+1/2, -y, z+1/2'
    '-x, y+1/2, -z+1/2'
    'x+1/2, -y+1/2, -z'
_cell_length_a     5.8796(2)
_cell_length_b     12.7822(4)
_cell_length_c     19.1496(7)
_cell_angle_alpha     90.00
_cell_angle_beta     90.00
_cell_angle_gamma     90.00
_cell_volume     1439.17(8)
_cell_formula_units_Z     4
_cell_measurement_reflns_used     1724
_cell_measurement_theta_min     2.7
_cell_measurement_theta_max     26.4
_cell_measurement_temperature     298(2)
_exptl_crystal_description     Prism
_exptl_crystal_colour     colourless
_exptl_crystal_size_max     0.25
_exptl_crystal_size_mid     0.15
_exptl_crystal_size_min     0.10
_exptl_crystal_density_diffrn     1.091
_exptl_crystal_density_method     'not measured'
_exptl_crystal_F_000     528
_exptl_absorpt_coefficient_mu     0.065
_exptl_absorpt_correction_type     none
_exptl_absorpt_process_details     ?
_exptl_absorpt_correction_T_min     ?
_exptl_absorpt_correction_T_max     ?
_diffrn_ambient_temperature     298(2)
_diffrn_radiation_type     MoK\a
_diffrn_radiation_wavelength     0.71073
_diffrn_radiation_source     'fine-focus sealed tube'
_diffrn_radiation_monochromator     graphite
_diffrn_measurement_device_type     'Bruker APEXII CCD'
_diffrn_measurement_method     '\w and \f'
_diffrn_detector_area_resol_mean     ?
_diffrn_reflns_number     8482
_diffrn_reflns_av_R_equivalents     0.0303
_diffrn_reflns_av_sigmaI/netI     0.0221
_diffrn_reflns_theta_min     2.66
_diffrn_reflns_theta_max     26.37
_diffrn_reflns_theta_full     26.37
_diffrn_measured_fraction_theta_max     0.998
_diffrn_measured_fraction_theta_full     0.998
_diffrn_reflns_limit_h_min     -7
_diffrn_reflns_limit_h_max     6
_diffrn_reflns_limit_k_min     -15
_diffrn_reflns_limit_k_max     15
_diffrn_reflns_limit_l_min     -23
_diffrn_reflns_limit_l_max     23
_reflns_number_total     1724
_reflns_number_gt     1485
_reflns_threshold_expression     I>2\s(I)
_refine_ls_structure_factor_coef     Fsqd
_refine_ls_matrix_type     full
_refine_ls_R_factor_all     0.0462
_refine_ls_R_factor_gt     0.0382
_refine_ls_wR_factor_gt     0.0963
_refine_ls_wR_factor_ref     0.1019
_refine_ls_goodness_of_fit_ref     1.032
_refine_ls_restrained_S_all     1.032
_refine_ls_number_reflns     1724
_refine_ls_number_parameters     160
_refine_ls_number_restraints     0
_refine_ls_hydrogen_treatment     constr
_refine_ls_weighting_scheme     calc
_refine_ls_weighting_details
         'calc w=1/[\s^2^(Fo^2^)+(0.0536P)^2^+0.1784P] where P=(Fo^2^+2Fc^2^)/3'
_atom_sites_solution_hydrogens     geom
_atom_sites_solution_primary     direct
_atom_sites_solution_secondary     difmap
_refine_ls_shift/su_max     0.000
_refine_ls_shift/su_mean     0.000
_refine_diff_density_max     0.147
_refine_diff_density_min     -0.115
_refine_ls_extinction_method     'SHELXL97 (Sheldrick, 2008)'
_refine_ls_extinction_coef     0.012(3)
_refine_ls_extinction_expression
                                  'Fc^*^=kFc[1+0.001xFc^2^\l^3^/sin(2\q)]^-1/4^'
loop_
    _atom_type_symbol
    _atom_type_description
    _atom_type_scat_dispersion_real
    _atom_type_scat_dispersion_imag
    _atom_type_scat_source
    'C' 'C' 0.0033 0.0016
                         'International Tables Vol C Tables 4.2.6.8 and 6.1.1.4'
    'H' 'H' 0.0000 0.0000
                         'International Tables Vol C Tables 4.2.6.8 and 6.1.1.4'
    'O' 'O' 0.0106 0.0060
                         'International Tables Vol C Tables 4.2.6.8 and 6.1.1.4'
    'Cl' 'Cl' 0.1484 0.1585
                         'International Tables Vol C Tables 4.2.6.8 and 6.1.1.4'
_computing_data_collection     'APEX2 (Bruker, 2009)'
_computing_cell_refinement     'SAINT (Bruker, 2009)'
_computing_data_reduction     'SAINT (Bruker, 2009)'
_computing_structure_solution     'SHELXS97 (Sheldrick, 2008)'
_computing_structure_refinement     'SHELXL97 (Sheldrick, 2008)'
_computing_molecular_graphics
                  'ORTEP-3 for Windows (Farrugia, 2012) and PLATON (Spek, 2009)'
_computing_publication_material     'WinGX (Farrugia, 2012)'
loop_
    _atom_site_type_symbol
    _atom_site_label
    _atom_site_fract_x
    _atom_site_fract_y
    _atom_site_fract_z
    _atom_site_U_iso_or_equiv
    _atom_site_adp_type
    _atom_site_calc_flag
    _atom_site_refinement_flags
    _atom_site_occupancy
    _atom_site_symmetry_multiplicity
    _atom_site_disorder_assembly
    _atom_site_disorder_group
    C C1 0.8389(3) 1.04007(14) 0.11966(10) 0.0381(4) Uani d . 1 1 . .
    C C2 0.9711(4) 1.13257(15) 0.14824(11) 0.0510(5) Uani d . 1 1 . .
    H H2A 1.1339 1.1244 0.1544 0.061 Uiso calc R 1 1 . .
    H H2B 0.9231 1.2021 0.1342 0.061 Uiso calc R 1 1 . .
    C C3 0.8171(4) 1.07206(16) 0.19602(11) 0.0467(5) Uani d . 1 1 . .
    C C4 0.9300(4) 1.00520(18) 0.25137(11) 0.0585(6) Uani d . 1 1 . .
    H H4A 0.9184 1.0411 0.2958 0.070 Uiso calc R 1 1 . .
    H H4B 1.0904 0.9991 0.2402 0.070 Uiso calc R 1 1 . .
    C C5 0.8329(5) 0.89612(19) 0.25971(11) 0.0612(6) Uani d . 1 1 . .
    H H5A 0.6687 0.8995 0.2553 0.073 Uiso calc R 1 1 . .
    H H5B 0.8678 0.8707 0.3062 0.073 Uiso calc R 1 1 . .
    C C6 0.9253(4) 0.81891(16) 0.20627(10) 0.0551(6) Uani d . 1 1 . .
    H H6A 0.8718 0.7499 0.2194 0.066 Uiso calc R 1 1 . .
    H H6B 1.0896 0.8183 0.2108 0.066 Uiso calc R 1 1 . .
    C C7 0.8694(3) 0.83462(15) 0.12864(10) 0.0413(5) Uani d . 1 1 . .
    C C8 0.9669(3) 0.93978(13) 0.09937(9) 0.0352(4) Uani d . 1 1 . .
    H H8 1.1210 0.9467 0.1183 0.042 Uiso calc R 1 1 . .
    C C9 0.9916(4) 0.93761(14) 0.01895(9) 0.0439(4) Uani d . 1 1 . .
    H H9A 1.1288 0.8996 0.0068 0.053 Uiso calc R 1 1 . .
    H H9B 0.8634 0.9003 -0.0009 0.053 Uiso calc R 1 1 . .
    C C10 1.0027(4) 1.04668(16) -0.01305(10) 0.0489(5) Uani d . 1 1 . .
    H H10 1.1151 1.0873 0.0133 0.059 Uiso calc R 1 1 . .
    C C11 0.7729(4) 1.09873(15) -0.00364(12) 0.0528(6) Uani d . 1 1 . .
    H H11 0.6729 1.0760 -0.0417 0.063 Uiso calc R 1 1 . .
    C C12 0.6602(4) 1.06999(15) 0.06595(11) 0.0464(5) Uani d . 1 1 . .
    H H12A 0.5728 1.1291 0.0830 0.056 Uiso calc R 1 1 . .
    H H12B 0.5567 1.0118 0.0590 0.056 Uiso calc R 1 1 . .
    C C13 0.5996(5) 1.1233(2) 0.22183(14) 0.0690(7) Uani d . 1 1 . .
    H H13A 0.6296 1.1599 0.2646 0.104 Uiso calc R 1 1 . .
    H H13B 0.4863 1.0706 0.2298 0.104 Uiso calc R 1 1 . .
    H H13C 0.5456 1.1719 0.1874 0.104 Uiso calc R 1 1 . .
    C C14 0.6117(4) 0.82570(18) 0.11891(13) 0.0562(6) Uani d . 1 1 . .
    H H14A 0.5752 0.8317 0.0702 0.084 Uiso calc R 1 1 . .
    H H14B 0.5375 0.8807 0.1443 0.084 Uiso calc R 1 1 . .
    H H14C 0.5607 0.7591 0.1361 0.084 Uiso calc R 1 1 . .
    C C15 0.9811(5) 0.74201(14) 0.09077(12) 0.0563(6) Uani d . 1 1 . .
    H H15A 0.9325 0.6777 0.1119 0.084 Uiso calc R 1 1 . .
    H H15B 1.1435 0.7478 0.0942 0.084 Uiso calc R 1 1 . .
    H H15C 0.9371 0.7426 0.0425 0.084 Uiso calc R 1 1 . .
    C C16 1.0780(6) 1.0442(2) -0.08917(12) 0.0769(8) Uani d . 1 1 . .
    H H16A 1.2321 1.0197 -0.0919 0.115 Uiso calc R 1 1 . .
    H H16B 1.0686 1.1134 -0.1085 0.115 Uiso calc R 1 1 . .
    H H16C 0.9807 0.9980 -0.1150 0.115 Uiso calc R 1 1 . .
    O O1 0.8089(4) 1.20972(12) -0.01013(12) 0.0789(6) Uani d . 1 1 . .
    H H1 0.6857 1.2396 -0.0120 0.118 Uiso calc R 1 1 . .
loop_
    _atom_site_aniso_label
    _atom_site_aniso_U_11
    _atom_site_aniso_U_22
    _atom_site_aniso_U_33
    _atom_site_aniso_U_12
    _atom_site_aniso_U_13
    _atom_site_aniso_U_23
    C1 0.0310(9) 0.0379(9) 0.0454(10) -0.0016(8) -0.0027(9) -0.0033(8)
    C2 0.0448(12) 0.0457(10) 0.0625(13) -0.0076(10) -0.0022(11) -0.0117(9)
    C3 0.0404(11) 0.0495(11) 0.0502(11) -0.0040(10) 0.0018(10) -0.0143(9)
    C4 0.0555(14) 0.0780(15) 0.0419(11) -0.0040(12) -0.0058(11) -0.0128(10)
    C5 0.0680(15) 0.0762(15) 0.0394(11) -0.0016(14) 0.0003(12) 0.0067(10)
    C6 0.0609(14) 0.0566(12) 0.0478(11) 0.0041(11) -0.0034(11) 0.0126(10)
    C7 0.0406(11) 0.0402(9) 0.0431(10) -0.0007(9) -0.0014(9) 0.0032(8)
    C8 0.0285(9) 0.0394(9) 0.0378(9) -0.0005(8) -0.0029(8) 0.0002(7)
    C9 0.0476(11) 0.0420(9) 0.0419(10) 0.0026(9) 0.0028(9) -0.0010(8)
    C10 0.0540(12) 0.0490(11) 0.0435(10) -0.0043(11) -0.0007(10) 0.0056(9)
    C11 0.0549(13) 0.0448(11) 0.0586(12) -0.0005(10) -0.0141(11) 0.0099(10)
    C12 0.0375(10) 0.0416(10) 0.0603(12) 0.0045(9) -0.0077(10) 0.0004(9)
    C13 0.0592(15) 0.0730(16) 0.0748(16) 0.0046(14) 0.0130(13) -0.0234(13)
    C14 0.0478(12) 0.0572(13) 0.0635(13) -0.0135(11) -0.0021(11) 0.0105(11)
    C15 0.0687(16) 0.0371(10) 0.0632(13) 0.0014(11) 0.0020(13) 0.0016(9)
    C16 0.100(2) 0.0785(16) 0.0527(13) 0.0024(17) 0.0111(15) 0.0157(12)
    O1 0.0872(13) 0.0459(8) 0.1035(14) 0.0081(9) 0.0012(13) 0.0243(9)
_geom_special_details
;
All s.u.'s (except the s.u. in the dihedral angle between two l.s. planes) are
estimated using the full covariance matrix. The cell s.u.'s are taken into
account individually in the estimation of s.u.'s in distances, angles and
torsion angles; correlations between s.u.'s in cell parameters are only used
when they are defined by crystal symmetry. An approximate (isotropic)
treatment of cell s.u.'s is used for estimating s.u.'s involving l.s. planes.
;
loop_
    _geom_bond_atom_site_label_1
    _geom_bond_atom_site_label_2
    _geom_bond_site_symmetry_2
    _geom_bond_distance
    _geom_bond_publ_flag
    C1 C2 . 1.517(3) ?
    C1 C12 . 1.519(3) ?
    C1 C3 . 1.524(3) ?
    C1 C8 . 1.536(2) ?
    C2 C3 . 1.502(3) ?
    C2 H2A . 0.9700 ?
    C2 H2B . 0.9700 ?
    C3 C4 . 1.515(3) ?
    C3 C13 . 1.520(3) ?
    C4 C5 . 1.515(3) ?
    C4 H4A . 0.9700 ?
    C4 H4B . 0.9700 ?
    C5 C6 . 1.522(3) ?
    C5 H5A . 0.9700 ?
    C5 H5B . 0.9700 ?
    C6 C7 . 1.536(3) ?
    C6 H6A . 0.9700 ?
    C6 H6B . 0.9700 ?
    C7 C14 . 1.531(3) ?
    C7 C15 . 1.536(3) ?
    C7 C8 . 1.565(2) ?
    C8 C9 . 1.547(2) ?
    C8 H8 . 0.9800 ?
    C9 C10 . 1.524(3) ?
    C9 H9A . 0.9700 ?
    C9 H9B . 0.9700 ?
    C10 C11 . 1.517(3) ?
    C10 C16 . 1.524(3) ?
    C10 H10 . 0.9800 ?
    C11 O1 . 1.440(2) ?
    C11 C12 . 1.533(3) ?
    C11 H11 . 0.9800 ?
    C12 H12A . 0.9700 ?
    C12 H12B . 0.9700 ?
    C13 H13A . 0.9600 ?
    C13 H13B . 0.9600 ?
    C13 H13C . 0.9600 ?
    C14 H14A . 0.9600 ?
    C14 H14B . 0.9600 ?
    C14 H14C . 0.9600 ?
    C15 H15A . 0.9600 ?
    C15 H15B . 0.9600 ?
    C15 H15C . 0.9600 ?
    C16 H16A . 0.9600 ?
    C16 H16B . 0.9600 ?
    C16 H16C . 0.9600 ?
    O1 H1 . 0.8200 ?
loop_
    _geom_angle_atom_site_label_1
    _geom_angle_atom_site_label_2
    _geom_angle_atom_site_label_3
    _geom_angle_site_symmetry_1
    _geom_angle_site_symmetry_3
    _geom_angle
    _geom_angle_publ_flag
    C2 C1 C12 . . 113.73(16) ?
    C2 C1 C3 . . 59.18(13) ?
    C12 C1 C3 . . 121.59(17) ?
    C2 C1 C8 . . 119.38(16) ?
    C12 C1 C8 . . 112.19(15) ?
    C3 C1 C8 . . 120.51(16) ?
    C3 C2 C1 . . 60.63(13) ?
    C3 C2 H2A . . 117.7 ?
    C1 C2 H2A . . 117.7 ?
    C3 C2 H2B . . 117.7 ?
    C1 C2 H2B . . 117.7 ?
    H2A C2 H2B . . 114.8 ?
    C2 C3 C4 . . 116.9(2) ?
    C2 C3 C13 . . 118.91(19) ?
    C4 C3 C13 . . 112.6(2) ?
    C2 C3 C1 . . 60.18(12) ?
    C4 C3 C1 . . 118.90(17) ?
    C13 C3 C1 . . 119.91(19) ?
    C3 C4 C5 . . 115.3(2) ?
    C3 C4 H4A . . 108.4 ?
    C5 C4 H4A . . 108.4 ?
    C3 C4 H4B . . 108.4 ?
    C5 C4 H4B . . 108.4 ?
    H4A C4 H4B . . 107.5 ?
    C4 C5 C6 . . 113.0(2) ?
    C4 C5 H5A . . 109.0 ?
    C6 C5 H5A . . 109.0 ?
    C4 C5 H5B . . 109.0 ?
    C6 C5 H5B . . 109.0 ?
    H5A C5 H5B . . 107.8 ?
    C5 C6 C7 . . 119.33(18) ?
    C5 C6 H6A . . 107.5 ?
    C7 C6 H6A . . 107.5 ?
    C5 C6 H6B . . 107.5 ?
    C7 C6 H6B . . 107.5 ?
    H6A C6 H6B . . 107.0 ?
    C14 C7 C6 . . 108.64(19) ?
    C14 C7 C15 . . 108.0(2) ?
    C6 C7 C15 . . 105.37(16) ?
    C14 C7 C8 . . 112.51(17) ?
    C6 C7 C8 . . 112.38(16) ?
    C15 C7 C8 . . 109.65(16) ?
    C1 C8 C9 . . 108.22(15) ?
    C1 C8 C7 . . 116.53(15) ?
    C9 C8 C7 . . 112.05(14) ?
    C1 C8 H8 . . 106.5 ?
    C9 C8 H8 . . 106.5 ?
    C7 C8 H8 . . 106.5 ?
    C10 C9 C8 . . 112.81(15) ?
    C10 C9 H9A . . 109.0 ?
    C8 C9 H9A . . 109.0 ?
    C10 C9 H9B . . 109.0 ?
    C8 C9 H9B . . 109.0 ?
    H9A C9 H9B . . 107.8 ?
    C11 C10 C16 . . 112.4(2) ?
    C11 C10 C9 . . 108.36(18) ?
    C16 C10 C9 . . 112.22(18) ?
    C11 C10 H10 . . 107.9 ?
    C16 C10 H10 . . 107.9 ?
    C9 C10 H10 . . 107.9 ?
    O1 C11 C10 . . 106.89(19) ?
    O1 C11 C12 . . 112.0(2) ?
    C10 C11 C12 . . 112.53(17) ?
    O1 C11 H11 . . 108.4 ?
    C10 C11 H11 . . 108.4 ?
    C12 C11 H11 . . 108.4 ?
    C1 C12 C11 . . 110.48(17) ?
    C1 C12 H12A . . 109.6 ?
    C11 C12 H12A . . 109.6 ?
    C1 C12 H12B . . 109.6 ?
    C11 C12 H12B . . 109.6 ?
    H12A C12 H12B . . 108.1 ?
    C3 C13 H13A . . 109.5 ?
    C3 C13 H13B . . 109.5 ?
    H13A C13 H13B . . 109.5 ?
    C3 C13 H13C . . 109.5 ?
    H13A C13 H13C . . 109.5 ?
    H13B C13 H13C . . 109.5 ?
    C7 C14 H14A . . 109.5 ?
    C7 C14 H14B . . 109.5 ?
    H14A C14 H14B . . 109.5 ?
    C7 C14 H14C . . 109.5 ?
    H14A C14 H14C . . 109.5 ?
    H14B C14 H14C . . 109.5 ?
    C7 C15 H15A . . 109.5 ?
    C7 C15 H15B . . 109.5 ?
    H15A C15 H15B . . 109.5 ?
    C7 C15 H15C . . 109.5 ?
    H15A C15 H15C . . 109.5 ?
    H15B C15 H15C . . 109.5 ?
    C10 C16 H16A . . 109.5 ?
    C10 C16 H16B . . 109.5 ?
    H16A C16 H16B . . 109.5 ?
    C10 C16 H16C . . 109.5 ?
    H16A C16 H16C . . 109.5 ?
    H16B C16 H16C . . 109.5 ?
    C11 O1 H1 . . 109.5 ?
loop_
    _geom_hbond_atom_site_label_D
    _geom_hbond_atom_site_label_H
    _geom_hbond_atom_site_label_A
    _geom_hbond_site_symmetry_A
    _geom_hbond_distance_DH
    _geom_hbond_distance_HA
    _geom_hbond_distance_DA
    _geom_hbond_angle_DHA
    _geom_hbond_publ_flag
    O1 H1 O1 4_475 0.82 2.35 3.139(3) 163 yes
_iucr_refine_instructions_details
;
TITL EL13_D341_DRX7_REN in P2(1)2(1)2(1)
CELL  0.71073   5.8796  12.7822  19.1496   90.000   90.000   90.000
ZERR     4.00   0.0002   0.0004   0.0007    0.000    0.000    0.000
LATT  -1
SYMM  1/2 - X, - Y, 1/2 + Z
SYMM  - X, 1/2 + Y, 1/2 - Z
SYMM  1/2 + X, 1/2 - Y, - Z
SFAC  C    H    O
UNIT  64   112  4
MERG   4
OMIT     4   0   0
OMIT     0   1   1
SHEL   40   0.8
FMAP   2
PLAN   20
ACTA    52.80
BOND   $H
L.S.  10
WGHT    0.053600    0.178400
EXTI    0.011550
FVAR       0.87802
MOLE    1
C1    1    0.161060   -0.040067    0.880345    11.00000    0.03097    0.03792 =
         0.04538   -0.00331   -0.00271   -0.00160
C2    1    0.028897   -0.132567    0.851755    11.00000    0.04485    0.04574 =
         0.06252   -0.01172   -0.00217   -0.00757
AFIX  23
H2A   2    0.076891   -0.202069    0.865771    11.00000   -1.20000
H2B   2   -0.133877   -0.124353    0.845591    11.00000   -1.20000
AFIX   0
C3    1    0.182872   -0.072056    0.803979    11.00000    0.04039    0.04947 =
         0.05021   -0.01428    0.00177   -0.00399
C4    1    0.069978   -0.005196    0.748633    11.00000    0.05552    0.07797 =
         0.04188   -0.01283   -0.00585   -0.00395
AFIX  23
H4A   2   -0.090386    0.000851    0.759822    11.00000   -1.20000
H4B   2    0.081637   -0.041116    0.704156    11.00000   -1.20000
AFIX   0
C5    1    0.167102    0.103876    0.740290    11.00000    0.06803    0.07625 =
         0.03942    0.00672    0.00032   -0.00162
AFIX  23
H5A   2    0.132246    0.129270    0.693772    11.00000   -1.20000
H5B   2    0.331287    0.100513    0.744710    11.00000   -1.20000
AFIX   0
C6    1    0.074747    0.181087    0.793731    11.00000    0.06092    0.05661 =
         0.04781    0.01260   -0.00343    0.00410
AFIX  23
H6A   2   -0.089565    0.181696    0.789204    11.00000   -1.20000
H6B   2    0.128173    0.250144    0.780615    11.00000   -1.20000
AFIX   0
C7    1    0.130568    0.165379    0.871358    11.00000    0.04063    0.04025 =
         0.04306    0.00319   -0.00144   -0.00075
C8    1    0.033067    0.060216    0.900630    11.00000    0.02848    0.03937 =
         0.03783    0.00020   -0.00291   -0.00054
AFIX  13
H8    2   -0.121018    0.053277    0.881674    11.00000   -1.20000
AFIX   0
C9    1    0.008395    0.062389    0.981054    11.00000    0.04765    0.04200 =
         0.04190   -0.00099    0.00278    0.00256
AFIX  23
H9A   2    0.136644    0.099731    1.000903    11.00000   -1.20000
H9B   2   -0.128776    0.100409    0.993218    11.00000   -1.20000
AFIX   0
C10   1   -0.002747   -0.046683    1.013045    11.00000    0.05404    0.04903 =
         0.04352    0.00561   -0.00071   -0.00427
AFIX  13
H10   2   -0.115125   -0.087324    0.986728    11.00000   -1.20000
AFIX   0
C11   1    0.227142   -0.098730    1.003637    11.00000    0.05492    0.04477 =
         0.05860    0.00987   -0.01406   -0.00048
AFIX  13
H11   2    0.327100   -0.076018    1.041679    11.00000   -1.20000
AFIX   0
C12   1    0.339802   -0.069987    0.934050    11.00000    0.03746    0.04160 =
         0.06028    0.00043   -0.00768    0.00446
AFIX  23
H12A  2    0.443326   -0.011839    0.941049    11.00000   -1.20000
H12B  2    0.427189   -0.129076    0.917011    11.00000   -1.20000
AFIX   0
C13   1    0.400393   -0.123328    0.778168    11.00000    0.05924    0.07303 =
         0.07477   -0.02340    0.01298    0.00462
AFIX 137
H13A  2    0.370431   -0.159909    0.735362    11.00000   -1.50000
H13B  2    0.454411   -0.171853    0.812650    11.00000   -1.50000
H13C  2    0.513746   -0.070611    0.770186    11.00000   -1.50000
AFIX   0
C14   1    0.388324    0.174299    0.881094    11.00000    0.04782    0.05724 =
         0.06352    0.01049   -0.00213   -0.01348
AFIX 137
H14A  2    0.424773    0.168341    0.929798    11.00000   -1.50000
H14B  2    0.439307    0.240850    0.863924    11.00000   -1.50000
H14C  2    0.462498    0.119298    0.855663    11.00000   -1.50000
AFIX   0
C15   1    0.018899    0.257990    0.909234    11.00000    0.06866    0.03711 =
         0.06318    0.00164    0.00196    0.00136
AFIX 137
H15A  2    0.067524    0.322297    0.888073    11.00000   -1.50000
H15B  2    0.062872    0.257372    0.957511    11.00000   -1.50000
H15C  2   -0.143505    0.252193    0.905793    11.00000   -1.50000
AFIX   0
C16   1   -0.077986   -0.044227    1.089168    11.00000    0.09951    0.07852 =
         0.05270    0.01573    0.01111    0.00242
AFIX 137
H16A  2   -0.232066   -0.019723    1.091926    11.00000   -1.50000
H16B  2    0.019329    0.001977    1.115038    11.00000   -1.50000
H16C  2   -0.068625   -0.113388    1.108501    11.00000   -1.50000
AFIX   0
O1    3    0.191057   -0.209723    1.010126    11.00000    0.08721    0.04591 =
         0.10349    0.02432    0.00125    0.00808
AFIX 147
H1    2    0.314259   -0.239648    1.012044    11.00000   -1.50000
HKLF 4
REM  EL13_D341_DRX7_REN in P2(1)2(1)2(1)
REM R1 =  0.0382 for   1485 Fo > 4sig(Fo)  and  0.0462 for all   1724 data
REM    160 parameters refined using      0 restraints
END
WGHT      0.0536      0.1784
REM Highest difference peak  0.147,  deepest hole -0.115,  1-sigma level  0.032
Q1    1   0.0083  0.0049  0.9973  11.00000  0.05    0.15
Q2    1   0.1117  0.1081  0.8833  11.00000  0.05    0.13
Q3    1   0.2120 -0.0368  0.8414  11.00000  0.05    0.13
Q4    1   0.0667 -0.0107  1.1091  11.00000  0.05    0.13
Q5    1   0.1278  0.0172  0.8902  11.00000  0.05    0.12
Q6    1  -0.0648 -0.0874  1.1231  11.00000  0.05    0.12
Q7    1   0.2453 -0.0515  0.9042  11.00000  0.05    0.11
Q8    1   0.2730 -0.1610  1.0267  11.00000  0.05    0.11
Q9    1   0.1103  0.1632  0.8381  11.00000  0.05    0.11
Q10   1   0.2476  0.1747  0.8788  11.00000  0.05    0.11
Q11   1   0.1155 -0.0630  1.0163  11.00000  0.05    0.11
Q12   1  -0.0026  0.1224  1.0140  11.00000  0.05    0.11
Q13   1   0.4276 -0.1779  0.7970  11.00000  0.05    0.11
Q14   1   0.0671  0.2060  0.8844  11.00000  0.05    0.11
Q15   1   0.0597 -0.0874  0.8802  11.00000  0.05    0.10
Q16   1   0.0617 -0.0787  1.1212  11.00000  0.05    0.10
Q17   1  -0.0063 -0.0629  0.7189  11.00000  0.05    0.10
Q18   1  -0.0573 -0.0908  0.9830  11.00000  0.05    0.10
Q19   1   0.0222  0.2530  0.7807  11.00000  0.05    0.10
Q20   1   0.1115 -0.0545  0.7738  11.00000  0.05    0.10
;
