# Supplementary material for: (1S,3S,8R,10R,11R)-3,7,7,10-Tetra­methyl­tri­cyclo­[6.4.0.01,3]dodecan-11-ol
Source: Acta Crystallogr Sect E Struct Rep Online. 2013 Jul 31;69(Pt 8):o1350. doi: 10.1107/S1600536813020576 (PMC3793829; doi:10.1107/S1600536813020576)
Supplement: Supplementary file 2 [file e-69-o1350-Isup2.hkl]

#
# h,k,l, Fc-squared, Fo-squared, sigma(Fo-squared) and status flag
#
data_I
_shelx_title ' EL13_D341_DRX7_REN in P2(1)2(1)2(1)'
_shelx_refln_list_code          4
_shelx_F_calc_maximum      118.28
_exptl_crystal_F_000       528.00
_reflns_d_resolution_high  0.8001
 
loop_
 _symmetry_equiv_pos_as_xyz
 'x, y, z'
 '-x+1/2, -y, z+1/2'
 '-x, y+1/2, -z+1/2'
 'x+1/2, -y+1/2, -z'
 
_cell_length_a     5.8796
_cell_length_b    12.7822
_cell_length_c    19.1496
_cell_angle_alpha  90.000
_cell_angle_beta   90.000
_cell_angle_gamma  90.000
 
_shelx_F_squared_multiplier     1.000
 
loop_
 _refln_index_h
 _refln_index_k
 _refln_index_l
 _refln_F_squared_calc
 _refln_F_squared_meas
 _refln_F_squared_sigma
 _refln_observed_status
   2   0   0     3179.15     3374.29     67.80 o
   6   0   0      122.54      118.59      5.45 o
   1   1   0    13990.50    15548.06    312.83 o
   2   1   0      327.00      322.81      4.20 o
   3   1   0      380.08      403.29      6.71 o
   4   1   0      170.85      167.87      3.72 o
   5   1   0        7.13        7.32      1.24 o
   6   1   0        8.15        7.44      1.88 o
   7   1   0       55.23       54.38      3.30 o
   0   2   0     3460.09     3470.74     41.01 o
   1   2   0      170.13      150.27      2.15 o
   2   2   0      242.01      239.96      4.17 o
   3   2   0        9.91       10.40      0.71 o
   4   2   0       41.65       40.19      1.79 o
   5   2   0       63.97       58.31      2.43 o
   6   2   0       55.19       55.54      2.75 o
   7   2   0        7.43        7.46      1.79 o
   1   3   0     2410.78     2418.45     21.95 o
   2   3   0      627.14      625.11      7.81 o
   3   3   0      243.83      263.55      4.95 o
   4   3   0       11.59       10.53      0.85 o
   5   3   0        0.03       -0.34      0.96 o
   6   3   0        4.46        6.14      1.46 o
   7   3   0       24.62       29.96      2.66 o
   0   4   0      210.94      229.95      3.45 o
   1   4   0       42.24       37.98      0.93 o
   2   4   0      222.55      212.97      3.36 o
   3   4   0       51.01       54.71      1.97 o
   4   4   0       42.49       39.83      3.18 o
   5   4   0       15.22       15.98      1.64 o
   6   4   0        2.80        3.97      1.27 o
   7   4   0        3.36        0.62      2.72 o
   1   5   0       27.65       24.34      0.80 o
   2   5   0      104.63      120.28      1.99 o
   3   5   0      134.04      148.10      3.62 o
   4   5   0      238.57      235.03      5.84 o
   5   5   0        2.04        2.02      1.24 o
   6   5   0       42.81       46.13      2.93 o
   0   6   0      621.78      642.47      8.59 o
   1   6   0      197.71      195.01      3.27 o
   2   6   0       98.26      100.63      1.93 o
   3   6   0      537.73      534.71      7.24 o
   4   6   0      212.45      201.48      4.89 o
   5   6   0        3.23        3.27      1.37 o
   6   6   0       98.14       93.51      3.80 o
   1   7   0      428.41      420.37      4.80 o
   2   7   0       60.58       60.60      1.42 o
   3   7   0      234.89      235.94      3.46 o
   4   7   0       43.53       46.07      6.03 o
   5   7   0       24.14       26.39      4.61 o
   6   7   0       13.78       12.33      2.08 o
   0   8   0      584.02      572.04      8.58 o
   1   8   0       28.95       28.90      1.23 o
   2   8   0        5.92        7.88      0.81 o
   3   8   0       11.52       10.40      0.89 o
   4   8   0        6.74        9.40      1.27 o
   5   8   0        2.48        2.04      1.16 o
   6   8   0       38.54       38.60      3.10 o
   1   9   0        0.77        1.89      0.71 o
   2   9   0        0.11        0.68      0.68 o
   3   9   0       67.20       54.35      1.93 o
   4   9   0        7.81        8.06      1.75 o
   5   9   0       16.59       16.74      1.77 o
   6   9   0        0.06       -1.29      1.29 o
   0  10   0      134.09      126.98      4.03 o
   1  10   0      359.21      342.93      4.57 o
   2  10   0      382.35      352.74      4.67 o
   3  10   0       25.13       29.35      1.94 o
   4  10   0        7.29        5.83      1.34 o
   5  10   0       21.58       31.79      2.72 o
   1  11   0       27.64       26.78      1.43 o
   2  11   0       50.25       47.82      1.78 o
   3  11   0        1.75        5.51      1.27 o
   4  11   0        0.50        2.22      1.17 o
   5  11   0        1.45        2.95      2.94 o
   0  12   0        0.32        0.63      1.27 o
   1  12   0        1.57        0.58      0.80 o
   2  12   0        1.22       -0.02      0.85 o
   3  12   0        0.06        1.67      1.18 o
   4  12   0        8.89        8.91      1.64 o
   1  13   0        0.42       -0.09      1.09 o
   2  13   0        3.20        4.38      0.99 o
   3  13   0        0.95       -0.69      1.19 o
   4  13   0        3.38        6.20      1.58 o
   0  14   0        1.78        1.18      1.49 o
   1  14   0        2.75        1.97      1.03 o
   2  14   0        0.47        0.42      0.91 o
   3  14   0       10.15       12.30      1.78 o
   1  15   0        0.01       -0.20      1.11 o
   2  15   0        5.03        6.71      1.77 o
   1   0   1     4886.82     5029.47    146.58 o
   2   0   1       32.91       38.97      0.91 o
   3   0   1       28.65       44.17      1.45 o
   4   0   1       35.34       35.25      1.64 o
   5   0   1       78.58       72.08      2.60 o
   6   0   1       84.57       84.95      3.25 o
   7   0   1        0.98        1.95      1.42 o
   1   1   1     6519.11     6786.01     73.71 o
   2   1   1     2801.92     2933.56     24.12 o
   3   1   1      300.55      299.38      2.92 o
   4   1   1       19.49       21.31      0.78 o
   5   1   1      140.78      125.31      2.46 o
   6   1   1       41.39       41.47      1.85 o
   7   1   1        8.70        9.06      1.28 o
   0   2   1       96.30       79.98      1.04 o
   1   2   1     1051.75     1100.20     10.13 o
   2   2   1      303.04      298.41      5.19 o
   3   2   1      557.52      614.50      5.56 o
   4   2   1       20.60       22.01      1.14 o
   5   2   1       10.34        9.88      0.95 o
   6   2   1        6.84        8.92      1.08 o
   7   2   1        5.71        6.35      1.17 o
   0   3   1     3621.12     3639.91     30.00 o
   1   3   1     1202.01     1231.56      8.52 o
   2   3   1      229.42      231.78      2.64 o
   3   3   1      306.75      300.64      3.34 o
   4   3   1       14.03       13.67      0.78 o
   5   3   1        5.04        5.64      1.05 o
   6   3   1        5.25        5.89      1.05 o
   7   3   1        3.33        1.41      1.05 o
   0   4   1     1045.06     1039.34      9.04 o
   1   4   1      571.52      543.68      5.35 o
   2   4   1      229.56      250.60      2.90 o
   3   4   1        7.30        9.08      0.55 o
   4   4   1      193.84      167.59      2.39 o
   5   4   1      189.52      176.80      3.17 o
   6   4   1        3.05        5.17      1.00 o
   7   4   1        8.10        9.05      1.56 o
   0   5   1      566.71      584.05      5.98 o
   1   5   1      688.06      741.00      5.22 o
   2   5   1      653.85      665.92      5.66 o
   3   5   1      176.40      159.70      2.26 o
   4   5   1      368.75      341.86      4.77 o
   5   5   1      105.30       99.03      2.36 o
   6   5   1        6.89        6.34      1.14 o
   0   6   1       88.68       67.18      1.54 o
   1   6   1      173.00      203.22      1.96 o
   2   6   1      351.73      365.99      3.31 o
   3   6   1       73.15       71.67      1.59 o
   4   6   1       34.11       33.05      1.57 o
   5   6   1      145.83      139.50      2.95 o
   6   6   1       40.01       38.89      2.31 o
   0   7   1        0.97        1.47      0.53 o
   1   7   1      263.23      264.74      2.39 o
   2   7   1       47.90       46.47      0.89 o
   3   7   1       71.75       69.99      1.38 o
   4   7   1       12.96       12.96      1.17 o
   5   7   1       38.38       36.92      2.23 o
   6   7   1       16.17       19.86      1.62 o
   0   8   1       13.10       16.85      0.99 o
   1   8   1      406.62      407.66      4.75 o
   2   8   1       15.12       13.57      0.66 o
   3   8   1       18.09       18.60      0.93 o
   4   8   1        1.18        1.45      0.71 o
   5   8   1        1.81        2.03      0.85 o
   6   8   1        8.22        8.13      1.33 o
   0   9   1        4.46        7.58      0.98 o
   1   9   1      240.44      236.71      3.13 o
   2   9   1      181.54      166.72      1.94 o
   3   9   1      224.86      216.12      2.79 o
   4   9   1        1.26        1.22      0.76 o
   5   9   1       10.66       11.02      1.12 o
   6   9   1        0.70        0.68      1.04 o
   0  10   1      212.48      199.66      3.23 o
   1  10   1       36.34       37.95      1.13 o
   2  10   1      110.71      102.12      1.58 o
   3  10   1       39.80       39.67      1.37 o
   4  10   1       16.39       14.91      1.16 o
   5  10   1       10.43       13.75      1.24 o
   0  11   1      333.75      328.46      5.14 o
   1  11   1       94.22       88.49      1.54 o
   2  11   1       36.33       35.52      1.11 o
   3  11   1       47.79       43.65      1.58 o
   4  11   1       25.40       27.91      1.87 o
   5  11   1       13.14       12.01      1.43 o
   0  12   1       47.11       48.98      2.60 o
   1  12   1       13.21       12.99      0.89 o
   2  12   1       12.13       13.31      0.85 o
   3  12   1        5.41        4.13      0.98 o
   4  12   1       14.35       18.50      1.36 o
   0  13   1       58.99       61.16      4.68 o
   1  13   1       53.17       50.71      1.49 o
   2  13   1        0.04       -0.07      0.60 o
   3  13   1       13.05       12.31      1.22 o
   4  13   1       19.33       21.30      1.52 o
   0  14   1        3.34        4.24      1.20 o
   1  14   1        0.97       -0.28      0.70 o
   2  14   1        1.51        1.55      0.75 o
   3  14   1        4.75        7.57      1.20 o
   0  15   1       15.73       19.33      1.77 o
   1  15   1        8.80       10.31      1.05 o
   2  15   1        1.69        1.02      0.89 o
   1   0   2     7673.53     7986.31    135.37 o
   2   0   2       26.17       23.45      1.05 o
   3   0   2     1876.21     2022.04     23.94 o
   4   0   2      518.62      528.49      7.03 o
   5   0   2        0.00       -0.47      1.36 o
   6   0   2       59.10       57.60      3.76 o
   7   0   2       34.87       31.14      2.64 o
   0   1   2     8584.04     6422.18    193.80 o
   1   1   2     1081.72     1067.17     12.77 o
   2   1   2      709.02      705.16      8.13 o
   3   1   2      493.93      488.06      4.54 o
   4   1   2       63.16       59.98      1.50 o
   5   1   2        0.04       -0.04      0.61 o
   6   1   2       61.42       60.21      2.79 o
   7   1   2        0.94        0.21      0.95 o
   0   2   2        5.10        3.90      0.31 o
   1   2   2      852.78      834.08      9.70 o
   2   2   2      615.73      630.86      6.92 o
   3   2   2      150.70      160.64      2.04 o
   4   2   2       39.94       42.79      0.91 o
   5   2   2       29.14       31.57      1.55 o
   6   2   2        8.35        7.25      1.05 o
   7   2   2       38.15       40.33      2.09 o
   0   3   2     2540.49     2500.98     22.73 o
   1   3   2       72.57       70.19      0.92 o
   2   3   2      656.62      730.30      7.10 o
   3   3   2      129.35      142.53      1.95 o
   4   3   2       62.98       63.43      1.40 o
   5   3   2       21.59       23.36      1.37 o
   6   3   2       36.12       43.94      2.32 o
   7   3   2        0.03       -1.09      1.09 o
   0   4   2     1193.02     1222.40     11.52 o
   1   4   2      905.57      925.02      6.26 o
   2   4   2      117.58      131.30      2.60 o
   3   4   2      150.34      158.52      2.30 o
   4   4   2       82.73       73.99      1.80 o
   5   4   2       10.01       13.73      0.94 o
   6   4   2       27.50       27.65      1.95 o
   7   4   2        1.16        0.75      1.26 o
   0   5   2       52.10       55.12      1.96 o
   1   5   2     1261.13     1251.36      8.43 o
   2   5   2      563.36      567.62      5.71 o
   3   5   2      566.37      561.11      7.09 o
   4   5   2       97.72       96.89      2.46 o
   5   5   2       73.96       72.21      1.77 o
   6   5   2        9.68        9.32      1.21 o
   0   6   2     1506.04     1536.65     14.64 o
   1   6   2       38.83       46.26      0.81 o
   2   6   2      323.83      313.83      2.75 o
   3   6   2       87.47       90.34      1.73 o
   4   6   2       60.20       60.15      1.90 o
   5   6   2        8.74        7.62      1.04 o
   6   6   2       22.37       23.69      1.67 o
   0   7   2        0.49        0.80      0.53 o
   1   7   2      337.76      344.81      2.92 o
   2   7   2       80.13       78.06      1.18 o
   3   7   2       43.57       49.09      1.22 o
   4   7   2        6.90        8.17      0.95 o
   5   7   2        4.90        3.75      0.99 o
   6   7   2       13.74       15.23      1.98 o
   0   8   2      574.39      575.84      6.40 o
   1   8   2      205.24      207.85      2.13 o
   2   8   2      109.63      103.10      1.40 o
   3   8   2       72.94       69.83      1.48 o
   4   8   2        3.15        2.87      0.74 o
   5   8   2       24.78       23.44      1.45 o
   6   8   2        8.10        8.05      1.32 o
   0   9   2      566.32      546.25      6.30 o
   1   9   2       21.21       20.42      0.84 o
   2   9   2        2.47        2.48      0.52 o
   3   9   2       57.84       57.19      1.41 o
   4   9   2       34.00       31.24      1.45 o
   5   9   2        2.83        3.65      0.93 o
   6   9   2       12.97       14.04      1.47 o
   0  10   2       65.80       71.11      1.91 o
   1  10   2      140.38      129.84      1.79 o
   2  10   2      312.84      308.83      3.00 o
   3  10   2       60.02       57.59      1.54 o
   4  10   2        4.29        2.71      0.84 o
   5  10   2       19.28       20.19      1.54 o
   0  11   2        0.13        0.10      0.76 o
   1  11   2      101.35      105.47      2.66 o
   2  11   2       89.75       92.40      1.55 o
   3  11   2       11.40       11.85      0.96 o
   4  11   2       31.92       36.47      1.72 o
   5  11   2        5.94        7.65      1.28 o
   0  12   2       33.40       26.42      1.99 o
   1  12   2       44.18       43.24      1.46 o
   2  12   2        3.46        3.09      0.62 o
   3  12   2        5.94        6.15      0.90 o
   4  12   2        1.47        3.30      0.99 o
   0  13   2        0.94        0.04      1.00 o
   1  13   2        0.57        0.50      0.67 o
   2  13   2        4.29        2.39      0.75 o
   3  13   2        6.04        8.21      1.13 o
   4  13   2        0.43        1.89      1.50 o
   0  14   2        3.86        5.17      1.23 o
   1  14   2        2.44        2.67      0.86 o
   2  14   2        0.95        0.32      0.98 o
   3  14   2        4.83        4.04      1.07 o
   0  15   2        9.76       10.75      2.62 o
   1  15   2        7.19        6.65      0.95 o
   2  15   2       19.17       24.07      1.40 o
   1   0   3      148.23      145.80      3.90 o
   2   0   3       51.56       69.81      1.93 o
   3   0   3      528.58      515.25      6.73 o
   4   0   3        5.05        7.86      0.78 o
   5   0   3       30.81       31.48      1.84 o
   6   0   3        1.32        0.68      1.23 o
   7   0   3       18.54       18.44      2.23 o
   0   1   3     2373.16     2427.39     24.42 o
   1   1   3      120.63      114.86      1.95 o
   2   1   3      425.44      417.50      4.76 o
   3   1   3      342.78      415.91      3.96 o
   4   1   3       78.71       81.33      1.33 o
   5   1   3        5.46        7.44      0.91 o
   6   1   3        7.61        6.09      0.98 o
   7   1   3        3.11        5.62      1.41 o
   0   2   3      758.01      754.74      7.12 o
   1   2   3     1455.55     1444.60     12.07 o
   2   2   3      560.34      579.76      6.47 o
   3   2   3       31.14       28.56      0.75 o
   4   2   3      138.17      134.41      1.80 o
   5   2   3        0.04        0.28      0.52 o
   6   2   3       16.13       19.78      1.38 o
   7   2   3       18.42       22.61      2.65 o
   0   3   3     2060.48     2095.75     19.13 o
   1   3   3      740.16      725.75      5.51 o
   2   3   3       36.69       32.41      0.74 o
   3   3   3      473.63      475.15      4.98 o
   4   3   3       27.98       24.50      0.85 o
   5   3   3       64.54       63.55      1.54 o
   6   3   3       23.69       22.21      1.78 o
   7   3   3        3.46        3.36      2.02 o
   0   4   3      153.75      167.05      2.49 o
   1   4   3     1082.55     1147.14      7.33 o
   2   4   3     1120.00     1194.11     10.37 o
   3   4   3       59.33       56.54      1.22 o
   4   4   3      278.06      274.27      3.41 o
   5   4   3       99.35       95.89      1.95 o
   6   4   3       13.74       15.59      1.31 o
   7   4   3        4.10        3.96      1.43 o
   0   5   3        7.12        6.92      0.55 o
   1   5   3      445.32      470.03      3.36 o
   2   5   3      102.64      119.95      1.82 o
   3   5   3       43.26       38.86      1.13 o
   4   5   3      310.02      291.84      3.67 o
   5   5   3      165.40      156.86      2.65 o
   6   5   3        2.83        3.61      1.44 o
   0   6   3      222.19      229.72      2.98 o
   1   6   3      589.55      583.68      4.35 o
   2   6   3       64.72       77.88      1.22 o
   3   6   3      473.67      463.91      4.87 o
   4   6   3       66.19       65.68      1.56 o
   5   6   3       15.18       12.44      1.23 o
   6   6   3        0.26        0.05      0.90 o
   0   7   3      274.44      281.09      4.58 o
   1   7   3      194.65      196.23      1.95 o
   2   7   3      212.21      212.26      2.13 o
   3   7   3       61.41       53.03      1.27 o
   4   7   3      120.93      116.20      2.63 o
   5   7   3       23.51       19.76      1.42 o
   6   7   3        9.89       14.49      1.43 o
   0   8   3      178.18      172.97      2.71 o
   1   8   3      129.89      124.70      1.56 o
   2   8   3       87.68       81.84      1.54 o
   3   8   3       89.56       95.26      1.92 o
   4   8   3       12.89       14.19      1.19 o
   5   8   3        3.69        5.33      0.98 o
   6   8   3        0.73        0.42      1.00 o
   0   9   3      186.47      177.84      2.88 o
   1   9   3        7.20        7.59      0.65 o
   2   9   3       31.84       29.63      0.92 o
   3   9   3      278.33      267.18      3.25 o
   4   9   3        6.80        7.18      0.94 o
   5   9   3        1.27        0.49      0.97 o
   6   9   3        8.93       13.24      1.41 o
   0  10   3       53.42       54.91      1.73 o
   1  10   3      166.19      151.76      2.05 o
   2  10   3       66.89       63.41      1.25 o
   3  10   3       59.59       51.65      1.49 o
   4  10   3       28.23       30.49      1.50 o
   5  10   3        9.30       11.98      1.32 o
   0  11   3        2.88        2.66      0.84 o
   1  11   3       11.93       12.62      0.83 o
   2  11   3      129.45      120.95      1.76 o
   3  11   3       12.82       13.64      1.11 o
   4  11   3       25.59       25.90      1.48 o
   5  11   3        2.56        2.61      1.31 o
   0  12   3        5.21        5.93      1.15 o
   1  12   3       19.28       17.18      0.96 o
   2  12   3       15.60       16.44      0.99 o
   3  12   3       17.60       16.37      1.37 o
   4  12   3        9.62       13.63      1.44 o
   0  13   3       45.83       47.28      3.12 o
   1  13   3        1.86        2.63      0.84 o
   2  13   3       24.73       25.13      1.31 o
   3  13   3        4.89        5.65      1.09 o
   4  13   3        1.20        1.11      1.11 o
   0  14   3        8.92        6.73      1.80 o
   1  14   3        5.35        5.24      0.82 o
   2  14   3       12.34       13.78      1.13 o
   3  14   3       16.81       18.51      1.63 o
   0  15   3        0.00       -0.37      1.44 o
   1  15   3        0.67        0.25      0.81 o
   2  15   3       11.94       14.34      1.19 o
   0   0   4     1187.33     1159.02     23.73 o
   1   0   4        0.18        0.78      0.91 o
   2   0   4      704.98      691.63     10.93 o
   3   0   4       53.09       59.67      5.90 o
   4   0   4      126.28      123.01      3.64 o
   5   0   4        0.78        0.17      0.64 o
   6   0   4        8.64        6.89      1.39 o
   7   0   4        2.67        1.82      2.46 o
   0   1   4      426.64      421.14      5.27 o
   1   1   4     1145.79     1137.49     10.56 o
   2   1   4       64.89       64.95      1.62 o
   3   1   4       26.82       28.18      0.85 o
   4   1   4       72.81       74.24      1.73 o
   5   1   4      128.43      120.38      2.04 o
   6   1   4       14.99       16.97      1.87 o
   7   1   4       13.68       15.95      3.50 o
   0   2   4      818.29      759.64      7.21 o
   1   2   4     1816.11     1854.10     16.19 o
   2   2   4     1022.29     1096.21     11.65 o
   3   2   4      124.41      131.66      2.16 o
   4   2   4      149.19      138.65      1.88 o
   5   2   4       20.36       22.52      1.23 o
   6   2   4       21.86       23.60      2.39 o
   7   2   4        1.60        1.44      1.32 o
   0   3   4     1011.83     1065.99     10.17 o
   1   3   4      913.92      943.06     10.84 o
   2   3   4      292.63      306.36      3.91 o
   3   3   4      373.39      384.34      4.16 o
   4   3   4       42.79       39.78      1.22 o
   5   3   4       48.78       44.93      1.37 o
   6   3   4        2.78        1.50      1.55 o
   7   3   4       11.21       16.09      4.16 o
   0   4   4       20.74       20.00      0.76 o
   1   4   4       92.38       98.23      1.16 o
   2   4   4      588.39      659.48      6.02 o
   3   4   4      385.87      367.08      4.13 o
   4   4   4        8.15        7.34      0.69 o
   5   4   4       22.10       26.46      1.20 o
   6   4   4        8.54        8.06      1.35 o
   7   4   4        8.81        7.76      1.58 o
   0   5   4      174.59      184.48      2.46 o
   1   5   4     1584.86     1696.53     11.29 o
   2   5   4       42.62       35.57      0.88 o
   3   5   4        6.75        8.57      0.99 o
   4   5   4      129.28      127.65      2.88 o
   5   5   4       57.48       51.82      1.61 o
   6   5   4       27.30       21.04      1.84 o
   0   6   4      689.37      740.49      7.61 o
   1   6   4      216.43      230.94      2.26 o
   2   6   4      185.29      202.76      2.19 o
   3   6   4       67.92       69.73      1.42 o
   4   6   4       50.97       51.41      1.96 o
   5   6   4       12.41       14.06      1.40 o
   6   6   4        3.77        2.25      1.87 o
   0   7   4       15.61       18.56      0.97 o
   1   7   4      197.92      203.86      2.16 o
   2   7   4       63.83       63.92      1.20 o
   3   7   4       28.01       27.35      1.04 o
   4   7   4        8.40        7.46      0.75 o
   5   7   4        1.86        2.12      0.80 o
   6   7   4        3.11        2.05      1.49 o
   0   8   4       11.73       13.67      0.98 o
   1   8   4        0.47        0.24      0.42 o
   2   8   4      134.60      132.08      1.63 o
   3   8   4       72.93       72.46      1.53 o
   4   8   4      180.89      162.95      2.35 o
   5   8   4        2.72        1.64      1.05 o
   6   8   4       11.07       12.51      1.84 o
   0   9   4       25.95       25.96      1.30 o
   1   9   4      493.54      500.36      4.41 o
   2   9   4       30.04       31.33      0.94 o
   3   9   4      134.01      123.89      2.07 o
   4   9   4       19.47       22.17      1.15 o
   5   9   4        9.92        9.31      1.19 o
   0  10   4      629.02      573.20      6.76 o
   1  10   4       30.16       28.84      1.08 o
   2  10   4       60.76       58.08      1.22 o
   3  10   4        9.66       11.36      0.93 o
   4  10   4       30.68       29.54      1.70 o
   5  10   4        3.35        3.15      1.18 o
   0  11   4        2.78        1.80      0.80 o
   1  11   4       66.24       61.66      1.42 o
   2  11   4       17.74       16.45      1.02 o
   3  11   4        2.50        1.45      0.72 o
   4  11   4        0.39        2.12      0.98 o
   5  11   4       16.52       16.06      1.55 o
   0  12   4       12.71       12.51      1.21 o
   1  12   4        2.58        3.32      0.69 o
   2  12   4       23.44       22.64      1.22 o
   3  12   4       16.79       18.31      1.19 o
   4  12   4        1.68        3.57      1.13 o
   0  13   4        9.17       12.23      1.35 o
   1  13   4       28.26       32.40      1.28 o
   2  13   4        5.77        7.16      0.98 o
   3  13   4        0.37       -0.03      0.86 o
   4  13   4        0.29        1.89      1.22 o
   0  14   4       20.38       24.21      1.79 o
   1  14   4        1.20        1.33      0.73 o
   2  14   4        0.73        0.10      0.79 o
   3  14   4        8.79       12.31      1.50 o
   0  15   4        3.84        3.72      1.63 o
   1  15   4        5.39        5.48      1.07 o
   2  15   4       18.70       21.30      1.36 o
   1   0   5      160.09      163.94      3.90 o
   2   0   5      307.97      284.86      7.80 o
   3   0   5      189.64      210.57      4.50 o
   4   0   5       94.96       99.08      2.08 o
   5   0   5       10.68        9.43      0.96 o
   6   0   5        2.71        1.30      1.82 o
   7   0   5       12.75       14.40      3.24 o
   0   1   5     4737.66     4769.73     74.51 o
   1   1   5        5.71        3.24      0.46 o
   2   1   5      174.88      197.09      7.50 o
   3   1   5       47.28       47.79      1.67 o
   4   1   5       67.21       67.74      1.26 o
   5   1   5       91.37       92.93      1.61 o
   6   1   5        4.47        2.24      1.05 o
   7   1   5       13.58       12.82      2.34 o
   0   2   5      367.12      363.19      4.16 o
   1   2   5     1841.74     1937.02     17.84 o
   2   2   5      143.39      146.35      2.29 o
   3   2   5       25.00       22.78      0.98 o
   4   2   5      171.78      160.77      2.06 o
   5   2   5        5.87        6.21      0.75 o
   6   2   5       15.97       15.17      1.53 o
   7   2   5        4.31        6.44      4.09 o
   0   3   5        6.60        6.12      0.47 o
   1   3   5      446.23      433.81      3.79 o
   2   3   5      150.39      162.21      2.90 o
   3   3   5       78.64       84.38      1.79 o
   4   3   5       93.49       95.92      1.66 o
   5   3   5        4.90        4.68      0.83 o
   6   3   5       15.24       15.69      1.57 o
   7   3   5        9.32        7.95      1.56 o
   0   4   5      313.30      326.94      3.66 o
   1   4   5      671.40      711.40      6.79 o
   2   4   5       48.95       43.91      0.85 o
   3   4   5       62.74       61.27      1.24 o
   4   4   5        0.96        1.05      0.57 o
   5   4   5      149.27      133.15      2.83 o
   6   4   5       15.11       12.93      1.82 o
   0   5   5       16.50       16.65      0.80 o
   1   5   5      187.49      184.12      1.73 o
   2   5   5      106.83      111.82      1.60 o
   3   5   5       17.34       20.11      0.94 o
   4   5   5      287.18      257.48      3.43 o
   5   5   5       35.52       32.12      1.85 o
   6   5   5        4.18        5.59      1.27 o
   0   6   5       15.84       23.45      1.05 o
   1   6   5        2.17        5.02      0.49 o
   2   6   5       16.48       16.78      0.73 o
   3   6   5       10.79        9.08      0.69 o
   4   6   5      140.46      127.80      2.03 o
   5   6   5       11.95        7.73      1.05 o
   6   6   5        0.86       -0.46      1.10 o
   0   7   5      310.46      293.80      3.74 o
   1   7   5      244.99      215.29      2.13 o
   2   7   5       16.96       18.32      0.79 o
   3   7   5      109.03      109.02      1.86 o
   4   7   5       17.62       20.20      1.02 o
   5   7   5       25.01       25.25      1.62 o
   6   7   5        0.38        2.30      1.31 o
   0   8   5       11.91        8.55      0.85 o
   1   8   5      177.55      180.78      1.99 o
   2   8   5      181.03      177.70      2.23 o
   3   8   5      171.69      162.81      2.32 o
   4   8   5       15.46       20.21      1.14 o
   5   8   5        0.34        0.22      0.97 o
   6   8   5        3.08        4.50      1.51 o
   0   9   5       25.12       29.04      2.62 o
   1   9   5        1.90        3.28      0.57 o
   2   9   5      218.92      206.97      2.80 o
   3   9   5       17.70       16.22      0.97 o
   4   9   5       21.01       23.37      1.30 o
   5   9   5        2.79        3.88      1.04 o
   0  10   5       53.04       53.39      2.55 o
   1  10   5       34.97       31.13      1.17 o
   2  10   5       36.77       31.20      1.30 o
   3  10   5       11.45       11.75      0.93 o
   4  10   5       13.82       13.35      1.13 o
   5  10   5        3.32        3.89      1.11 o
   0  11   5        7.53        6.62      1.04 o
   1  11   5       61.11       61.90      1.41 o
   2  11   5       44.78       45.36      1.82 o
   3  11   5       32.86       32.42      1.38 o
   4  11   5        5.72        2.38      1.07 o
   5  11   5       22.07       25.74      2.06 o
   0  12   5        1.09       -0.23      0.80 o
   1  12   5       52.06       56.64      1.71 o
   2  12   5       32.52       33.56      1.39 o
   3  12   5       19.08       19.95      1.38 o
   4  12   5        6.92        9.03      1.57 o
   0  13   5        1.51        1.83      0.94 o
   1  13   5        5.55        4.12      0.72 o
   2  13   5        0.81        1.61      0.80 o
   3  13   5       15.40       18.81      1.42 o
   0  14   5       34.82       41.44      3.43 o
   1  14   5        2.95        2.16      0.88 o
   2  14   5       16.34       18.70      1.33 o
   3  14   5        3.98        6.43      1.19 o
   0  15   5        0.24       -1.04      1.11 o
   1  15   5        0.16        0.23      0.84 o
   2  15   5       16.65       15.82      1.35 o
   0   0   6      487.58      496.16     10.69 o
   1   0   6      505.65      541.57      8.42 o
   2   0   6      413.14      407.70      7.17 o
   3   0   6       49.41       48.10      2.01 o
   4   0   6      275.71      280.62      4.31 o
   5   0   6        9.78        8.50      1.39 o
   6   0   6        3.25        3.37      2.08 o
   7   0   6        0.24       -1.56      1.95 o
   0   1   6      106.94      112.10      2.25 o
   1   1   6      923.19      942.68      9.99 o
   2   1   6      525.43      539.12      7.39 o
   3   1   6      189.48      202.68      3.33 o
   4   1   6       16.92       17.89      0.91 o
   5   1   6       22.02       19.59      1.04 o
   6   1   6       28.56       28.41      2.66 o
   7   1   6        5.30        3.24      2.72 o
   0   2   6      824.37      817.67     10.08 o
   1   2   6      688.14      685.30      6.80 o
   2   2   6      362.97      357.19      4.88 o
   3   2   6       84.45       87.10      1.74 o
   4   2   6      175.33      167.16      3.01 o
   5   2   6       73.35       74.04      1.73 o
   6   2   6        6.77        6.86      1.62 o
   7   2   6        1.78        2.25      1.83 o
   0   3   6      151.49      153.01      2.07 o
   1   3   6      170.59      159.62      1.54 o
   2   3   6      373.23      412.09      5.18 o
   3   3   6       52.48       54.67      1.49 o
   4   3   6       10.87       10.02      0.95 o
   5   3   6       28.53       32.55      1.36 o
   6   3   6        7.08        8.32      1.33 o
   0   4   6      562.62      596.76      6.12 o
   1   4   6      133.58      148.19      1.76 o
   2   4   6      269.31      269.81      3.22 o
   3   4   6        0.57        1.15      0.48 o
   4   4   6       98.47      100.30      1.83 o
   5   4   6       14.35       16.16      1.06 o
   6   4   6       24.13       24.76      1.96 o
   0   5   6      195.27      192.79      2.59 o
   1   5   6      128.05      120.50      1.72 o
   2   5   6      202.38      205.96      3.61 o
   3   5   6       50.98       44.45      1.70 o
   4   5   6       46.39       44.66      1.61 o
   5   5   6       48.36       52.03      2.38 o
   6   5   6        7.36        5.79      1.69 o
   0   6   6        9.78        7.64      0.70 o
   1   6   6      285.04      296.49      3.14 o
   2   6   6      101.44       98.07      1.57 o
   3   6   6       11.84        8.78      0.67 o
   4   6   6       46.94       42.18      1.22 o
   5   6   6       58.06       59.78      3.40 o
   6   6   6       20.80       20.05      2.00 o
   0   7   6       63.57       55.69      1.42 o
   1   7   6      171.31      168.28      1.83 o
   2   7   6       54.94       55.64      1.80 o
   3   7   6        9.47        7.71      0.73 o
   4   7   6        5.94        3.89      0.77 o
   5   7   6        4.51        3.38      1.37 o
   6   7   6        8.40        6.71      1.52 o
   0   8   6       70.48       69.73      1.72 o
   1   8   6       23.47       27.48      0.86 o
   2   8   6       33.21       31.02      1.19 o
   3   8   6      191.62      176.82      2.44 o
   4   8   6        7.74        5.02      0.87 o
   5   8   6        1.73        0.61      1.21 o
   6   8   6        0.52       -1.06      1.35 o
   0   9   6       23.43       21.35      1.24 o
   1   9   6       22.83       21.93      0.87 o
   2   9   6       15.67       12.81      1.20 o
   3   9   6       21.85       27.04      1.15 o
   4   9   6       76.93       72.16      1.93 o
   5   9   6        5.27        6.01      1.15 o
   0  10   6       42.38       43.57      1.71 o
   1  10   6        2.24        3.22      0.60 o
   2  10   6       45.75       42.47      1.49 o
   3  10   6       25.05       18.79      1.23 o
   4  10   6        7.06        8.74      1.02 o
   5  10   6        1.05       -0.97      0.97 o
   0  11   6       19.03       19.94      1.33 o
   1  11   6       14.84       12.30      0.89 o
   2  11   6        8.68       11.63      1.04 o
   3  11   6       38.44       41.25      1.74 o
   4  11   6       10.12       14.32      1.42 o
   5  11   6        0.56       -0.22      1.09 o
   0  12   6       56.14       50.11      2.11 o
   1  12   6        6.51        6.47      0.92 o
   2  12   6       32.45       35.05      1.54 o
   3  12   6        7.99        8.84      1.28 o
   4  12   6       10.07       14.62      1.50 o
   0  13   6       21.27       23.31      1.56 o
   1  13   6        7.31        7.14      0.91 o
   2  13   6       19.45       22.92      1.38 o
   3  13   6        0.04       -0.58      0.89 o
   0  14   6        9.44        9.69      1.28 o
   1  14   6       40.39       48.42      1.79 o
   2  14   6       12.22       15.69      1.29 o
   3  14   6       10.67       11.34      1.34 o
   0  15   6       26.07       31.89      2.12 o
   1  15   6        7.32        9.40      1.10 o
   1   0   7      285.47      312.66     14.29 o
   2   0   7     1066.40     1097.19     17.08 o
   3   0   7        7.26        6.02      1.18 o
   4   0   7       69.16       70.59      5.64 o
   5   0   7       33.85       34.90      2.37 o
   6   0   7        1.62        2.98      2.46 o
   7   0   7        3.44        3.89      2.85 o
   0   1   7      403.78      373.20      6.12 o
   1   1   7     1378.86     1459.40     12.36 o
   2   1   7      360.28      393.94     11.92 o
   3   1   7       45.91       43.57      1.91 o
   4   1   7      205.32      200.31      2.83 o
   5   1   7       35.84       38.02      1.74 o
   6   1   7        5.77        7.07      1.92 o
   7   1   7       17.99       15.84      2.57 o
   0   2   7      409.71      438.51      5.07 o
   1   2   7      129.70      142.15      1.50 o
   2   2   7      108.65      114.25      1.99 o
   3   2   7       72.79       70.70      1.74 o
   4   2   7       57.20       59.55      3.27 o
   5   2   7      137.85      136.12      2.43 o
   6   2   7        0.98        0.70      1.51 o
   0   3   7     1627.47     1630.03     15.22 o
   1   3   7       88.68       89.81      1.05 o
   2   3   7      207.35      219.17      3.21 o
   3   3   7       65.01       70.19      1.72 o
   4   3   7      201.81      180.88      3.16 o
   5   3   7        1.44       -0.05      0.64 o
   6   3   7        8.11        8.34      1.38 o
   0   4   7       46.40       51.26      1.14 o
   1   4   7      540.14      538.13      4.77 o
   2   4   7       66.91       77.13      1.40 o
   3   4   7       27.22       27.86      0.90 o
   4   4   7       27.56       26.21      2.00 o
   5   4   7        0.91        0.49      0.67 o
   6   4   7        2.56        1.54      1.16 o
   0   5   7       24.17       32.35      1.01 o
   1   5   7      249.24      244.13      2.86 o
   2   5   7       12.45       11.78      0.88 o
   3   5   7       20.32       19.74      0.76 o
   4   5   7        6.09        6.48      0.77 o
   5   5   7       31.33       32.20      1.81 o
   6   5   7        0.30        2.22      1.24 o
   0   6   7      151.87      183.55      2.84 o
   1   6   7      133.00      129.24      1.73 o
   2   6   7        4.15        2.56      0.52 o
   3   6   7       44.18       39.66      1.03 o
   4   6   7        7.02        9.05      0.87 o
   5   6   7        5.17        6.01      1.06 o
   6   6   7       12.49       12.73      1.54 o
   0   7   7        5.08        7.40      0.78 o
   1   7   7       36.47       37.48      0.91 o
   2   7   7        8.56       10.13      0.83 o
   3   7   7       16.31       17.55      0.87 o
   4   7   7        3.65        3.45      0.77 o
   5   7   7       16.03       17.51      1.79 o
   6   7   7        2.10        2.49      1.19 o
   0   8   7        0.21       -0.24      0.66 o
   1   8   7       46.08       41.60      1.03 o
   2   8   7       17.88       14.69      0.93 o
   3   8   7       21.23       21.94      1.19 o
   4   8   7       23.08       23.10      1.32 o
   5   8   7        1.61        1.08      1.20 o
   0   9   7       25.63       25.17      1.89 o
   1   9   7       48.20       49.02      1.19 o
   2   9   7       22.44       22.97      1.14 o
   3   9   7        6.89        7.50      0.88 o
   4   9   7        3.87        4.48      0.91 o
   5   9   7       15.37       16.13      1.69 o
   0  10   7       99.72       82.46      2.24 o
   1  10   7       88.54       89.22      1.50 o
   2  10   7        3.30        4.58      0.81 o
   3  10   7        7.42        8.23      0.97 o
   4  10   7       21.56       24.30      1.59 o
   5  10   7       25.63       28.16      2.09 o
   0  11   7      123.49      111.29      3.55 o
   1  11   7      136.07      120.07      1.82 o
   2  11   7       52.52       55.67      1.77 o
   3  11   7       27.82       28.40      1.52 o
   4  11   7        4.75        5.14      1.00 o
   0  12   7        2.11        1.35      0.88 o
   1  12   7       23.28       21.90      1.20 o
   2  12   7       15.80       14.77      1.16 o
   3  12   7       13.76       14.44      1.25 o
   4  12   7        1.90        0.64      1.33 o
   0  13   7        0.00       -0.84      0.84 o
   1  13   7        6.56        8.55      0.96 o
   2  13   7        2.80        3.26      0.90 o
   3  13   7        0.19        0.03      1.06 o
   0  14   7        3.10        2.98      1.17 o
   1  14   7        2.00        1.50      0.85 o
   2  14   7        8.26        3.96      1.02 o
   0  15   7        3.40        0.18      1.39 o
   1  15   7        1.14        0.29      1.00 o
   0   0   8     6914.91     7289.75    148.39 o
   1   0   8      819.45      853.60     16.29 o
   2   0   8       27.51       32.62      1.79 o
   3   0   8      162.08      171.02      4.31 o
   4   0   8        0.02       -0.29      1.14 o
   5   0   8        4.07        5.16      1.40 o
   6   0   8        1.98       -2.21      2.21 o
   0   1   8       36.97       34.88      1.24 o
   1   1   8     1211.75     1288.62     12.18 o
   2   1   8      111.08      111.82      2.52 o
   3   1   8      209.10      208.68      3.80 o
   4   1   8        4.80        6.27      0.66 o
   5   1   8       12.38       11.24      1.70 o
   6   1   8        3.53        3.83      1.74 o
   0   2   8      115.99      140.25      2.11 o
   1   2   8       78.01       83.08      1.27 o
   2   2   8      475.29      503.24      6.07 o
   3   2   8        5.77        5.30      0.95 o
   4   2   8      202.94      186.27      2.83 o
   5   2   8        0.57       -0.37      0.82 o
   6   2   8        5.18        5.44      1.83 o
   0   3   8       61.00       63.92      1.37 o
   1   3   8      277.84      292.35      2.84 o
   2   3   8       21.54       21.52      1.61 o
   3   3   8        6.75        9.58      0.89 o
   4   3   8       37.28       38.54      1.67 o
   5   3   8       63.13       59.95      1.72 o
   6   3   8       26.69       33.29      5.15 o
   0   4   8        1.03        0.73      0.48 o
   1   4   8       90.16       78.27      1.24 o
   2   4   8       32.07       36.05      1.01 o
   3   4   8       14.72       13.12      1.63 o
   4   4   8        0.12        1.31      0.72 o
   5   4   8        2.98        1.64      0.84 o
   6   4   8        1.68        3.59      1.24 o
   0   5   8       69.06       67.06      1.44 o
   1   5   8      110.73      122.03      1.71 o
   2   5   8      114.45      115.58      1.99 o
   3   5   8       29.86       29.69      1.07 o
   4   5   8       61.60       53.43      1.85 o
   5   5   8       34.65       34.61      2.39 o
   6   5   8       19.79       25.52      1.75 o
   0   6   8       92.38       94.95      1.80 o
   1   6   8       88.97       84.16      1.39 o
   2   6   8       87.36       83.97      1.49 o
   3   6   8      139.62      135.17      2.35 o
   4   6   8      107.17      106.20      2.58 o
   5   6   8        1.75        1.74      0.91 o
   6   6   8        2.48        2.39      1.07 o
   0   7   8      101.86      108.47      2.08 o
   1   7   8       75.88       77.60      1.30 o
   2   7   8       91.47      100.42      1.74 o
   3   7   8       42.25       39.52      1.95 o
   4   7   8        4.17        4.34      0.85 o
   5   7   8       19.14       18.25      1.70 o
   6   7   8        6.27        5.54      1.33 o
   0   8   8       12.85       15.09      1.11 o
   1   8   8       91.58       90.68      1.40 o
   2   8   8       27.00       22.06      1.07 o
   3   8   8       17.21       18.53      1.27 o
   4   8   8        6.86        5.44      0.92 o
   5   8   8        3.71        1.85      1.26 o
   0   9   8       65.89       62.16      1.77 o
   1   9   8      118.86      113.29      1.63 o
   2   9   8       16.86       19.72      1.09 o
   3   9   8       25.02       22.19      1.81 o
   4   9   8        5.25        8.30      0.98 o
   5   9   8        6.93        9.41      1.52 o
   0  10   8        5.00        9.20      1.09 o
   1  10   8       17.42       12.03      0.75 o
   2  10   8       69.52       59.97      1.78 o
   3  10   8        7.17        5.26      0.94 o
   4  10   8        1.31        2.85      1.12 o
   5  10   8        9.84       12.23      1.67 o
   0  11   8       17.38       17.10      1.28 o
   1  11   8        3.15        2.13      0.69 o
   2  11   8       15.90       15.74      1.12 o
   3  11   8        0.27        1.05      0.89 o
   4  11   8        4.48        6.72      1.08 o
   0  12   8       21.59       19.44      1.59 o
   1  12   8        9.67        9.58      0.96 o
   2  12   8        4.95        3.79      0.85 o
   3  12   8        1.87        2.07      0.94 o
   4  12   8        5.82        7.03      1.15 o
   0  13   8       14.63       15.72      1.40 o
   1  13   8       20.78       23.46      1.31 o
   2  13   8        7.92       10.65      1.10 o
   3  13   8        8.83        6.46      1.19 o
   0  14   8       27.31       28.39      1.78 o
   1  14   8        2.11        1.76      0.88 o
   2  14   8       23.26       27.18      1.55 o
   0  15   8        3.91        4.38      2.30 o
   1   0   9      151.19      155.27      3.23 o
   2   0   9      138.56      152.87      4.87 o
   3   0   9       22.12       20.90      1.83 o
   4   0   9       87.76       85.34      3.25 o
   5   0   9       25.80       26.07      2.33 o
   6   0   9       17.64       19.20      3.50 o
   0   1   9       45.36       52.38      1.55 o
   1   1   9     1154.28     1309.51     15.02 o
   2   1   9      308.86      319.30      5.33 o
   3   1   9       12.47       14.04      1.15 o
   4   1   9       13.13       11.38      1.21 o
   5   1   9      131.81      130.00      4.20 o
   6   1   9        4.34        4.65      1.37 o
   0   2   9      447.23      468.00      5.50 o
   1   2   9      605.65      607.09      5.19 o
   2   2   9      207.33      227.12      3.33 o
   3   2   9      141.30      132.92      2.41 o
   4   2   9       24.28       23.04      1.16 o
   5   2   9        7.40        7.85      1.15 o
   6   2   9       21.19       18.82      1.87 o
   0   3   9       56.99       53.64      1.29 o
   1   3   9      520.29      558.60      5.13 o
   2   3   9       11.46       10.27      0.86 o
   3   3   9       12.73       12.05      1.14 o
   4   3   9        2.32        1.47      1.24 o
   5   3   9       12.60       14.00      1.15 o
   6   3   9        5.07        6.10      1.43 o
   0   4   9       48.20       56.57      1.40 o
   1   4   9      106.48      107.63      1.51 o
   2   4   9       81.42       82.72      1.57 o
   3   4   9       24.06       24.92      1.34 o
   4   4   9       31.27       32.45      1.56 o
   5   4   9       31.92       30.26      1.52 o
   6   4   9       11.80       11.50      1.72 o
   0   5   9      104.84      103.61      1.83 o
   1   5   9       49.82       51.08      1.07 o
   2   5   9        8.60        8.27      0.74 o
   3   5   9        6.34        5.93      0.69 o
   4   5   9       17.07       16.73      1.27 o
   5   5   9        2.94        2.63      0.96 o
   6   5   9        0.48       -0.82      1.00 o
   0   6   9       12.78       12.91      0.90 o
   1   6   9       82.11       81.96      1.74 o
   2   6   9       22.86       23.65      0.93 o
   3   6   9       29.59       25.70      1.43 o
   4   6   9       44.66       44.39      1.91 o
   5   6   9       13.29       16.61      1.42 o
   6   6   9       15.90       14.92      1.80 o
   0   7   9       87.00       91.53      1.98 o
   1   7   9      231.14      210.43      2.53 o
   2   7   9      110.05      101.79      1.77 o
   3   7   9        5.37        3.43      0.80 o
   4   7   9       18.15       16.43      1.65 o
   5   7   9       15.80       15.49      1.47 o
   6   7   9       30.74       33.67      3.91 o
   0   8   9      117.19      119.62      2.34 o
   1   8   9      103.57      102.56      1.99 o
   2   8   9      116.49      110.84      2.27 o
   3   8   9        0.71        0.21      0.70 o
   4   8   9        2.69        1.80      1.37 o
   5   8   9       11.97       13.14      1.51 o
   0   9   9       29.58       23.06      1.31 o
   1   9   9      255.54      231.51      2.73 o
   2   9   9       14.23       11.18      0.93 o
   3   9   9       15.15       16.00      1.17 o
   4   9   9       45.62       46.85      1.80 o
   5   9   9        6.79        5.28      1.39 o
   0  10   9       83.30       83.84      2.13 o
   1  10   9      111.60      111.73      2.00 o
   2  10   9       27.12       29.48      1.35 o
   3  10   9       51.19       49.25      1.86 o
   4  10   9        6.33        7.01      1.06 o
   5  10   9        8.18        9.82      1.63 o
   0  11   9      256.15      240.00      3.87 o
   1  11   9       24.73       27.69      1.20 o
   2  11   9        1.01        0.60      0.75 o
   3  11   9        5.00        6.83      1.08 o
   4  11   9        1.22       -0.22      0.90 o
   0  12   9       19.86       21.27      1.47 o
   1  12   9        8.95        7.96      0.87 o
   2  12   9        3.99        4.31      0.90 o
   3  12   9        1.98        1.73      0.97 o
   0  13   9        2.13        1.61      1.02 o
   1  13   9        0.01        0.05      0.77 o
   2  13   9        4.78        5.13      0.98 o
   3  13   9        0.53       -0.81      0.95 o
   0  14   9       12.61       13.65      1.76 o
   1  14   9       13.85       14.31      1.20 o
   2  14   9        2.25        1.26      0.92 o
   0   0  10     2017.48     2201.24     45.00 o
   1   0  10        2.96        6.16      2.85 o
   2   0  10       21.58       19.58      1.75 o
   3   0  10      129.31      128.20      3.90 o
   4   0  10       67.97       62.42      3.03 o
   5   0  10        3.47        4.83      1.51 o
   6   0  10        1.02        0.82      1.41 o
   0   1  10      172.00      176.10      3.39 o
   1   1  10       22.85       26.88      0.87 o
   2   1  10       81.27       71.61      2.17 o
   3   1  10       63.90       61.13      2.58 o
   4   1  10      267.14      264.85      4.51 o
   5   1  10        2.55        2.36      1.00 o
   6   1  10        9.64       11.73      1.39 o
   0   2  10       15.76       12.80      0.77 o
   1   2  10       72.67       77.67      1.26 o
   2   2  10        8.69       10.23      1.14 o
   3   2  10      474.61      476.54      7.18 o
   4   2  10       40.10       38.29      1.38 o
   5   2  10       12.80       11.08      1.40 o
   6   2  10       10.87        7.84      1.94 o
   0   3  10       93.25       88.12      1.72 o
   1   3  10      127.83      119.54      1.56 o
   2   3  10       95.81       99.58      1.86 o
   3   3  10      266.89      240.14      3.80 o
   4   3  10      181.21      171.66      3.28 o
   5   3  10       10.97       10.23      1.31 o
   6   3  10       10.05       10.78      1.73 o
   0   4  10      140.14      123.45      3.10 o
   1   4  10       59.62       66.95      1.31 o
   2   4  10      116.32      116.79      1.85 o
   3   4  10      122.96      113.74      2.52 o
   4   4  10       58.25       56.59      1.95 o
   5   4  10        7.25        7.85      1.00 o
   6   4  10       35.53       42.85      4.85 o
   0   5  10       59.92       61.02      1.59 o
   1   5  10       24.66       24.31      1.23 o
   2   5  10       39.60       40.59      1.28 o
   3   5  10      180.77      185.28      2.80 o
   4   5  10       78.22       77.99      3.80 o
   5   5  10       36.51       38.49      1.97 o
   6   5  10        4.68        2.36      1.46 o
   0   6  10      279.39      269.93      3.57 o
   1   6  10      273.99      267.87      2.90 o
   2   6  10       52.43       50.98      1.20 o
   3   6  10       37.69       33.84      1.35 o
   4   6  10       57.93       60.46      2.11 o
   5   6  10       24.73       28.38      3.16 o
   6   6  10        5.38        4.31      1.25 o
   0   7  10       71.32       72.25      1.75 o
   1   7  10      112.95      110.11      1.81 o
   2   7  10       70.27       69.85      1.51 o
   3   7  10       50.11       56.45      1.69 o
   4   7  10       23.92       26.30      1.67 o
   5   7  10       24.93       25.59      1.76 o
   0   8  10      456.18      428.75      5.32 o
   1   8  10       13.77       12.99      0.89 o
   2   8  10       99.09      102.20      1.87 o
   3   8  10       19.99       18.39      1.27 o
   4   8  10        6.68        8.09      1.31 o
   5   8  10        8.34       11.73      1.44 o
   0   9  10      126.43      120.71      2.48 o
   1   9  10        9.10        8.08      0.81 o
   2   9  10       32.62       30.26      1.44 o
   3   9  10       48.51       46.31      1.77 o
   4   9  10       16.44       17.65      1.49 o
   5   9  10       11.40       13.14      2.15 o
   0  10  10       53.79       43.71      1.74 o
   1  10  10       46.68       44.53      1.50 o
   2  10  10       95.15       95.32      2.00 o
   3  10  10       13.15       14.57      1.23 o
   4  10  10        2.51        3.51      0.93 o
   0  11  10       19.03       17.21      2.37 o
   1  11  10        0.26        1.72      0.70 o
   2  11  10        6.17        7.46      0.95 o
   3  11  10        0.94        0.88      0.89 o
   4  11  10        3.29        2.81      1.06 o
   0  12  10        3.39        0.02      0.91 o
   1  12  10        0.93       -0.20      0.72 o
   2  12  10        0.67       -0.16      0.80 o
   3  12  10       11.18       13.32      1.56 o
   0  13  10        0.39        0.85      1.24 o
   1  13  10        5.01        4.75      0.92 o
   2  13  10       11.93       12.96      1.21 o
   0  14  10        7.25        5.93      1.44 o
   1  14  10       31.28       30.63      1.55 o
   1   0  11       42.10       51.83      1.81 o
   2   0  11       31.43       41.45      2.39 o
   3   0  11       52.62       41.96      3.50 o
   4   0  11       12.59       14.39      1.93 o
   5   0  11        6.76        7.97      2.53 o
   6   0  11       22.91       20.36      2.34 o
   0   1  11       22.45       30.57      3.44 o
   1   1  11      505.77      489.88      5.88 o
   2   1  11      208.91      208.69      3.99 o
   3   1  11       67.79       62.16      2.03 o
   4   1  11       61.31       58.26      2.25 o
   5   1  11       16.38       14.37      1.50 o
   6   1  11        3.23        3.18      1.20 o
   0   2  11      591.56      561.08      6.55 o
   1   2  11       21.38       20.83      1.08 o
   2   2  11      238.98      230.25      2.70 o
   3   2  11      172.08      167.96      3.01 o
   4   2  11       11.10       10.75      1.27 o
   5   2  11       26.13       27.80      2.32 o
   6   2  11        0.79        0.42      1.54 o
   0   3  11       12.27       12.87      0.84 o
   1   3  11      256.89      256.55      2.94 o
   2   3  11       28.36       25.99      0.94 o
   3   3  11       71.94       81.97      2.12 o
   4   3  11       58.34       64.20      1.94 o
   5   3  11       21.35       20.92      1.67 o
   6   3  11        3.49        1.02      1.35 o
   0   4  11       73.83       80.67      2.51 o
   1   4  11      131.87      136.81      1.76 o
   2   4  11      197.97      202.79      2.64 o
   3   4  11      112.06      104.55      2.48 o
   4   4  11      143.76      134.01      2.92 o
   5   4  11        2.43        1.64      1.13 o
   6   4  11        5.62        7.33      2.16 o
   0   5  11       12.81       12.22      0.92 o
   1   5  11       95.18       94.99      1.51 o
   2   5  11       14.45       13.74      1.01 o
   3   5  11       25.35       22.13      1.45 o
   4   5  11        1.31        1.20      1.01 o
   5   5  11        8.77        6.66      1.24 o
   6   5  11        2.12        3.62      1.55 o
   0   6  11      178.18      164.71      2.61 o
   1   6  11      101.50      100.76      1.65 o
   2   6  11      146.54      134.84      2.15 o
   3   6  11        1.62        2.53      0.71 o
   4   6  11       10.49       10.95      1.30 o
   5   6  11        7.35        5.07      1.15 o
   0   7  11      116.67      108.92      3.54 o
   1   7  11      160.21      154.82      2.18 o
   2   7  11      133.27      132.22      1.97 o
   3   7  11       36.24       36.73      1.53 o
   4   7  11       19.43       18.99      1.68 o
   5   7  11       26.19       31.93      2.55 o
   0   8  11       12.61       12.90      1.06 o
   1   8  11      312.18      313.54      3.48 o
   2   8  11       40.73       41.52      1.55 o
   3   8  11       12.73       12.18      1.09 o
   4   8  11        0.76        0.90      1.04 o
   5   8  11       13.62       14.40      1.58 o
   0   9  11       43.21       43.38      1.64 o
   1   9  11       52.05       48.41      1.54 o
   2   9  11      106.63       95.96      1.95 o
   3   9  11      105.99      111.73      2.44 o
   4   9  11        5.06        5.26      1.14 o
   5   9  11       10.81       12.07      1.47 o
   0  10  11       74.32       67.93      1.96 o
   1  10  11       49.70       49.02      1.55 o
   2  10  11       30.23       35.67      1.45 o
   3  10  11       38.40       41.48      2.23 o
   4  10  11       19.46       19.65      1.62 o
   0  11  11        0.06       -0.81      0.89 o
   1  11  11        4.65        5.43      0.86 o
   2  11  11        7.25        9.22      1.01 o
   3  11  11       13.43       11.14      1.37 o
   4  11  11       37.34       38.24      2.16 o
   0  12  11        1.83        3.74      1.34 o
   1  12  11        7.80        6.10      0.93 o
   2  12  11        9.61       12.15      1.15 o
   3  12  11        1.75        1.79      1.06 o
   0  13  11        8.27        7.76      1.50 o
   1  13  11        6.47        9.08      1.04 o
   2  13  11        0.83        0.31      0.92 o
   0  14  11        4.52        6.84      3.00 o
   1  14  11       14.03       14.44      1.64 o
   0   0  12      144.78      124.21      3.89 o
   1   0  12        0.70       -0.29      0.65 o
   2   0  12       22.59       23.82      4.09 o
   3   0  12        5.19        2.39      1.46 o
   4   0  12      196.05      198.25      5.46 o
   5   0  12        7.01        6.45      1.79 o
   6   0  12        0.00       -1.52      1.82 o
   0   1  12        3.87       10.26      3.24 o
   1   1  12      166.45      163.56      2.70 o
   2   1  12        7.92        8.76      1.18 o
   3   1  12      140.90      144.14      2.45 o
   4   1  12        2.60        1.69      1.00 o
   5   1  12       62.24       67.81      3.03 o
   6   1  12        2.22        1.66      1.42 o
   0   2  12      219.52      232.10      3.30 o
   1   2  12       90.20       87.50      1.46 o
   2   2  12      163.67      163.55      2.23 o
   3   2  12       19.04       16.14      1.72 o
   4   2  12       27.14       31.01      1.86 o
   5   2  12        8.60        9.26      1.38 o
   6   2  12       46.72       55.62      2.64 o
   0   3  12       90.62       96.41      1.91 o
   1   3  12       86.90       79.69      1.24 o
   2   3  12      138.27      129.68      1.98 o
   3   3  12      419.68      406.02      5.72 o
   4   3  12       19.56       19.00      2.26 o
   5   3  12       19.15       21.58      1.76 o
   6   3  12        1.37        1.89      1.23 o
   0   4  12       78.46       76.22      1.77 o
   1   4  12       52.48       55.75      1.15 o
   2   4  12      157.81      146.42      2.26 o
   3   4  12      107.27       98.89      2.48 o
   4   4  12       45.35       47.09      1.93 o
   5   4  12        6.73        7.47      1.36 o
   6   4  12        5.81        6.74      2.57 o
   0   5  12       24.19       27.43      1.27 o
   1   5  12      210.64      198.53      2.36 o
   2   5  12      160.92      155.99      2.57 o
   3   5  12      153.72      134.22      3.62 o
   4   5  12        9.92       11.51      1.27 o
   5   5  12        2.74        2.21      1.05 o
   0   6  12      425.33      410.79      5.68 o
   1   6  12        9.29        7.11      0.72 o
   2   6  12        5.31        2.50      0.74 o
   3   6  12       13.05       13.90      1.32 o
   4   6  12       14.97       14.53      1.42 o
   5   6  12        5.89        8.15      1.30 o
   0   7  12       87.28       88.68      2.55 o
   1   7  12       22.64       24.44      1.18 o
   2   7  12       77.16       77.88      1.73 o
   3   7  12       35.12       38.50      2.23 o
   4   7  12       15.34       17.29      1.54 o
   5   7  12        1.15        2.58      1.14 o
   0   8  12      141.34      134.31      2.55 o
   1   8  12        6.78        8.01      0.78 o
   2   8  12       10.17        9.57      0.82 o
   3   8  12       28.32       27.44      1.41 o
   4   8  12       12.44       10.63      1.31 o
   5   8  12       18.70       22.08      2.27 o
   0   9  12       46.48       46.33      2.64 o
   1   9  12      200.53      197.69      2.71 o
   2   9  12       23.29       25.64      1.23 o
   3   9  12       13.93       13.42      1.19 o
   4   9  12        8.64       12.39      2.51 o
   0  10  12       33.58       27.83      1.85 o
   1  10  12        6.55        5.56      0.81 o
   2  10  12       71.04       73.80      1.87 o
   3  10  12        1.85        2.16      1.07 o
   4  10  12       21.94       25.96      2.22 o
   0  11  12       17.15       18.82      1.72 o
   1  11  12        7.36        7.41      0.92 o
   2  11  12        9.44       14.59      1.13 o
   3  11  12       60.37       64.73      2.25 o
   0  12  12        5.90        9.72      1.49 o
   1  12  12        0.53        0.70      0.78 o
   2  12  12        2.00        2.47      1.10 o
   3  12  12        0.39        1.00      1.06 o
   0  13  12        2.61        2.49      1.32 o
   1  13  12       20.23       23.89      1.38 o
   2  13  12        6.04        6.07      1.20 o
   1   0  13       37.52       35.73      2.01 o
   2   0  13      197.22      188.73      4.87 o
   3   0  13       64.21       61.52      3.03 o
   4   0  13       22.34       20.27      2.34 o
   5   0  13        2.79        2.72      1.82 o
   6   0  13        4.42        8.18      2.09 o
   0   1  13      443.88      423.33     11.76 o
   1   1  13       26.01       25.74      1.09 o
   2   1  13       51.48       53.54      1.72 o
   3   1  13      150.78      141.00      2.51 o
   4   1  13       59.11       56.34      2.81 o
   5   1  13        1.57        1.18      1.14 o
   6   1  13        9.43       11.13      1.55 o
   0   2  13      375.59      368.76      4.74 o
   1   2  13      155.78      151.68      2.11 o
   2   2  13      161.53      154.88      2.54 o
   3   2  13       22.19       21.05      1.30 o
   4   2  13       59.59       60.90      3.03 o
   5   2  13        6.79        4.92      1.24 o
   6   2  13       24.24       25.08      1.99 o
   0   3  13      114.06      100.47      2.01 o
   1   3  13       79.77       87.17      1.33 o
   2   3  13      172.30      156.99      2.31 o
   3   3  13       15.96       20.02      1.33 o
   4   3  13       53.93       55.51      2.08 o
   5   3  13        3.10        1.71      1.14 o
   6   3  13        5.38        2.90      1.32 o
   0   4  13     1028.34     1021.78     11.47 o
   1   4  13       91.89       88.02      1.55 o
   2   4  13      164.56      161.08      2.43 o
   3   4  13       50.33       50.98      1.98 o
   4   4  13        8.17        9.70      1.59 o
   5   4  13       10.42        9.19      1.43 o
   0   5  13       56.41       43.28      1.52 o
   1   5  13       56.08       51.35      1.20 o
   2   5  13       36.38       35.36      1.33 o
   3   5  13       42.49       46.58      2.19 o
   4   5  13       15.31       14.85      1.43 o
   5   5  13        1.21        3.64      1.51 o
   0   6  13      137.22      125.36      2.52 o
   1   6  13      169.65      162.31      2.21 o
   2   6  13       36.40       41.57      1.62 o
   3   6  13        3.30        4.89      1.36 o
   4   6  13       21.59       20.38      1.62 o
   5   6  13        7.99       10.13      1.41 o
   0   7  13        0.61        0.44      0.73 o
   1   7  13       34.21       36.24      1.47 o
   2   7  13       54.88       55.11      1.60 o
   3   7  13       33.24       31.69      1.71 o
   4   7  13        1.20        0.22      1.01 o
   5   7  13        4.12        4.12      1.63 o
   0   8  13        5.59        4.72      0.91 o
   1   8  13       63.28       62.67      1.76 o
   2   8  13       49.20       51.24      1.84 o
   3   8  13       19.76       19.74      1.30 o
   4   8  13       17.17       18.66      1.58 o
   0   9  13       12.76       15.52      1.49 o
   1   9  13       11.78       13.62      0.97 o
   2   9  13       14.01       12.22      1.13 o
   3   9  13       18.99       15.68      1.26 o
   4   9  13        3.22        4.55      1.28 o
   0  10  13        1.91        1.05      1.09 o
   1  10  13        0.16        0.53      0.68 o
   2  10  13        3.18        5.77      1.25 o
   3  10  13        8.11        8.99      1.17 o
   4  10  13       24.81       31.88      2.03 o
   0  11  13        9.10       13.28      1.51 o
   1  11  13        6.50        8.79      0.97 o
   2  11  13        4.64        5.03      1.07 o
   3  11  13        5.77        4.88      1.39 o
   0  12  13       36.81       46.03      3.26 o
   1  12  13       20.03       22.49      1.31 o
   2  12  13       22.31       27.23      1.67 o
   0  13  13        0.04        0.68      1.63 o
   1  13  13       13.27       13.80      1.33 o
   0   0  14       63.52       56.05      2.60 o
   1   0  14      415.08      404.16      7.34 o
   2   0  14       12.01       10.22      1.10 o
   3   0  14        6.46        6.90      1.88 o
   4   0  14        0.64       -1.38      1.38 o
   5   0  14      105.61      108.91      4.54 o
   0   1  14      371.67      353.71      4.58 o
   1   1  14       57.99       54.51      1.40 o
   2   1  14      102.63       95.90      2.30 o
   3   1  14       20.32       20.02      1.19 o
   4   1  14       53.31       57.28      2.55 o
   5   1  14       12.90       10.21      1.54 o
   0   2  14      121.74      127.74      2.30 o
   1   2  14        0.77        1.28      0.54 o
   2   2  14       20.85       20.02      1.16 o
   3   2  14       75.60       69.93      2.04 o
   4   2  14        5.56        7.23      1.32 o
   5   2  14       47.61       51.50      2.62 o
   0   3  14       23.93       28.88      1.42 o
   1   3  14      137.22      126.43      1.97 o
   2   3  14        5.19        4.34      0.81 o
   3   3  14       53.98       52.74      1.97 o
   4   3  14       10.20        9.39      1.65 o
   5   3  14       25.66       24.68      1.99 o
   0   4  14      148.64      149.03      2.63 o
   1   4  14       59.72       60.72      1.32 o
   2   4  14       52.53       55.96      1.49 o
   3   4  14       24.71       28.56      1.85 o
   4   4  14        1.51        1.14      1.18 o
   5   4  14        0.20       -0.82      1.17 o
   0   5  14      141.98      133.73      2.60 o
   1   5  14      413.12      398.30      4.21 o
   2   5  14       68.95       63.44      2.31 o
   3   5  14       24.10       29.30      1.74 o
   4   5  14       12.96       13.30      1.39 o
   5   5  14       40.96       43.49      2.44 o
   0   6  14        5.23        7.27      0.93 o
   1   6  14        0.24       -0.02      0.67 o
   2   6  14       19.97       18.04      1.05 o
   3   6  14       83.07       79.23      2.47 o
   4   6  14       20.98       23.83      1.78 o
   5   6  14        4.53        5.53      1.33 o
   0   7  14       32.55       30.78      3.86 o
   1   7  14       21.64       22.76      1.04 o
   2   7  14       73.06       70.70      1.95 o
   3   7  14        7.34        6.18      1.16 o
   4   7  14        3.30        2.79      1.14 o
   5   7  14       11.93       12.44      1.56 o
   0   8  14        0.12        2.47      1.35 o
   1   8  14       60.31       56.49      1.53 o
   2   8  14        5.93        5.66      0.87 o
   3   8  14       15.60       15.83      1.46 o
   4   8  14        7.19        7.29      1.26 o
   0   9  14       39.17       38.08      2.41 o
   1   9  14        7.52        8.70      0.88 o
   2   9  14        2.59        1.85      0.81 o
   3   9  14        4.49        5.19      1.03 o
   4   9  14       28.91       30.81      2.39 o
   0  10  14        1.36        0.69      1.27 o
   1  10  14        6.15        7.33      0.89 o
   2  10  14        4.48        5.46      1.03 o
   3  10  14        8.34       10.70      1.22 o
   0  11  14        4.11        0.90      1.32 o
   1  11  14       18.47       20.14      1.22 o
   2  11  14        5.08        4.51      1.13 o
   3  11  14       33.75       37.80      1.94 o
   0  12  14        1.76        2.04      1.54 o
   1  12  14       20.90       22.82      1.94 o
   2  12  14        5.20        5.36      1.19 o
   1   0  15       20.61       19.79      1.64 o
   2   0  15      114.39      104.66      2.66 o
   3   0  15      137.36      152.89      7.20 o
   4   0  15       25.41       24.56      3.63 o
   5   0  15        0.29       -1.08      1.62 o
   0   1  15        2.87        3.82      0.67 o
   1   1  15        0.32        0.49      0.76 o
   2   1  15       45.29       52.21      3.26 o
   3   1  15       87.01       80.72      2.00 o
   4   1  15       66.94       70.20      2.60 o
   5   1  15        0.64        0.78      1.22 o
   0   2  15        2.28        1.26      0.71 o
   1   2  15      170.77      168.90      2.71 o
   2   2  15        2.20        2.24      0.73 o
   3   2  15       28.91       26.64      1.55 o
   4   2  15       26.51       27.45      1.92 o
   5   2  15        7.58        7.95      1.48 o
   0   3  15       42.28       37.39      1.82 o
   1   3  15       88.52       83.94      1.86 o
   2   3  15        7.34        6.77      0.90 o
   3   3  15       12.44       13.93      1.54 o
   4   3  15       21.25       20.50      1.78 o
   5   3  15        5.25        4.46      1.42 o
   0   4  15      247.52      213.49      4.20 o
   1   4  15      123.59      114.63      2.65 o
   2   4  15       52.71       50.04      1.78 o
   3   4  15       28.19       30.71      1.82 o
   4   4  15        2.39        2.46      1.06 o
   5   4  15        0.10        0.81      1.27 o
   0   5  15      321.64      301.06      5.40 o
   1   5  15       59.84       53.21      1.40 o
   2   5  15        6.83        8.19      1.06 o
   3   5  15       15.67       16.00      1.45 o
   4   5  15        3.89        4.17      1.15 o
   5   5  15        3.91        5.31      1.48 o
   0   6  15      384.57      374.46      7.91 o
   1   6  15       32.95       34.29      1.29 o
   2   6  15       42.16       42.86      1.80 o
   3   6  15       22.23       27.64      1.82 o
   4   6  15       21.06       19.95      1.71 o
   5   6  15        4.55       10.86      2.07 o
   0   7  15       14.00       13.82      1.56 o
   1   7  15        9.21        8.76      0.86 o
   2   7  15        0.56        0.11      0.67 o
   3   7  15        5.14        5.66      1.14 o
   4   7  15        7.12        7.31      1.42 o
   0   8  15        8.18        9.49      1.58 o
   1   8  15       15.45       17.43      1.32 o
   2   8  15       11.27       11.87      1.04 o
   3   8  15        2.66        3.58      1.11 o
   4   8  15        0.35       -0.70      1.09 o
   0   9  15        4.36        3.88      1.34 o
   1   9  15       12.29       14.48      0.99 o
   2   9  15       29.31       30.28      1.93 o
   3   9  15        0.49        0.13      1.08 o
   0  10  15        8.85        8.56      2.14 o
   1  10  15        3.55        5.09      1.05 o
   2  10  15       14.10       20.38      1.45 o
   3  10  15        3.04        2.44      1.06 o
   0  11  15       32.04       41.39      2.78 o
   1  11  15        5.76        6.76      1.05 o
   2  11  15       11.18       13.83      1.35 o
   0  12  15        0.68        1.83      1.50 o
   1  12  15       18.34       22.94      1.54 o
   0   0  16      126.92      135.21      4.28 o
   1   0  16       15.95       10.74      1.37 o
   2   0  16      258.34      246.74      4.51 o
   3   0  16       16.58       20.13      4.41 o
   4   0  16       67.47       66.20      4.34 o
   5   0  16        0.09        2.03      1.87 o
   0   1  16        5.91        7.85      0.80 o
   1   1  16      259.27      249.63      3.12 o
   2   1  16       11.00       12.49      0.98 o
   3   1  16        8.45        9.56      1.06 o
   4   1  16        4.66        4.30      1.30 o
   5   1  16       19.71       25.99      2.15 o
   0   2  16       35.76       37.07      1.79 o
   1   2  16       11.89       11.52      0.82 o
   2   2  16       35.66       32.86      1.46 o
   3   2  16        6.64        5.50      1.03 o
   4   2  16        4.66        4.02      1.31 o
   5   2  16        3.72        3.54      1.52 o
   0   3  16       60.33       55.51      2.08 o
   1   3  16       13.46       11.31      0.81 o
   2   3  16       35.97       38.67      1.58 o
   3   3  16        8.95        8.60      1.19 o
   4   3  16        2.44        0.42      1.46 o
   5   3  16        5.97        5.25      1.44 o
   0   4  16        2.11        2.21      0.99 o
   1   4  16       23.11       19.48      1.13 o
   2   4  16       35.31       32.71      2.06 o
   3   4  16        5.54        6.27      1.19 o
   4   4  16        6.82        5.65      3.72 o
   5   4  16       13.43       14.80      1.86 o
   0   5  16       22.97       25.67      1.77 o
   1   5  16       31.58       35.44      1.47 o
   2   5  16       35.88       31.77      1.48 o
   3   5  16       83.97       83.00      2.58 o
   4   5  16        0.43        0.89      1.06 o
   0   6  16       13.13       12.75      1.48 o
   1   6  16       16.34       14.37      1.09 o
   2   6  16       94.50       91.94      2.18 o
   3   6  16        4.78        6.81      1.23 o
   4   6  16        0.62        0.10      1.15 o
   0   7  16        9.06        7.16      1.34 o
   1   7  16       65.97       62.88      1.81 o
   2   7  16       11.50       10.87      1.02 o
   3   7  16       10.77       10.65      1.35 o
   4   7  16        1.73        3.78      1.23 o
   0   8  16       10.80       13.35      1.68 o
   1   8  16        1.41        1.27      0.84 o
   2   8  16        3.00        2.46      0.85 o
   3   8  16        0.53        2.67      1.07 o
   4   8  16        8.99       11.15      1.48 o
   0   9  16        0.06       -0.14      1.20 o
   1   9  16        3.05        4.52      1.12 o
   2   9  16        7.63        8.36      1.03 o
   3   9  16        3.54        2.64      1.19 o
   0  10  16       31.44       38.40      2.63 o
   1  10  16        6.71        7.14      1.34 o
   2  10  16        8.34       10.40      1.29 o
   0  11  16       10.97       13.78      2.74 o
   1  11  16        3.80        3.73      1.18 o
   2  11  16        3.85        6.64      1.20 o
   1   0  17        5.87        3.88      2.14 o
   2   0  17       23.26       18.68      2.87 o
   3   0  17       25.74       28.12      2.75 o
   4   0  17        7.94        9.18      2.20 o
   5   0  17        7.94        7.86      2.20 o
   0   1  17       40.48       38.33      1.79 o
   1   1  17       89.74       73.33      1.55 o
   2   1  17       19.95       18.10      1.37 o
   3   1  17        4.66        3.68      1.19 o
   4   1  17        6.13        5.71      1.38 o
   5   1  17        1.57        1.57      1.39 o
   0   2  17       49.08       49.65      1.98 o
   1   2  17       46.18       45.31      1.33 o
   2   2  17       10.51       11.17      1.03 o
   3   2  17        3.24        1.16      0.94 o
   4   2  17        6.07        6.97      1.48 o
   5   2  17        0.13       -1.21      1.21 o
   0   3  17       15.34       11.05      1.22 o
   1   3  17       17.85       17.20      1.05 o
   2   3  17       27.34       26.74      2.14 o
   3   3  17        0.76        0.31      0.95 o
   4   3  17        0.53       -0.09      1.15 o
   0   4  17       27.56       26.04      1.73 o
   1   4  17       59.90       59.17      1.65 o
   2   4  17       37.21       33.53      1.86 o
   3   4  17       10.51       13.85      1.45 o
   4   4  17       22.32       29.78      2.62 o
   0   5  17      101.93       93.45      2.82 o
   1   5  17       43.50       39.29      1.51 o
   2   5  17       14.97       15.52      1.32 o
   3   5  17       17.82       19.46      2.53 o
   4   5  17        7.35        5.74      1.30 o
   0   6  17        6.27        4.31      1.19 o
   1   6  17       27.68       29.22      1.42 o
   2   6  17        3.47        3.31      0.87 o
   3   6  17       18.62       20.40      2.23 o
   4   6  17       20.21       22.73      1.89 o
   0   7  17       16.71       18.70      3.12 o
   1   7  17        1.60        1.22      0.91 o
   2   7  17       23.48       26.42      1.52 o
   3   7  17        3.83        4.42      1.39 o
   4   7  17        2.45        3.63      1.32 o
   0   8  17        0.15       -0.57      1.13 o
   1   8  17       19.99       20.09      2.09 o
   2   8  17        1.84        0.88      0.81 o
   3   8  17        2.33        1.73      1.08 o
   0   9  17        5.97        2.88      1.77 o
   1   9  17       10.72       10.02      1.32 o
   2   9  17        1.62        2.28      0.89 o
   3   9  17        2.91        4.61      1.58 o
   0  10  17        4.05        5.65      1.61 o
   1  10  17       14.71       20.55      2.33 o
   2  10  17        6.45        9.81      1.31 o
   0  11  17        0.72        3.71      2.25 o
   1  11  17        7.78        5.46      1.38 o
   0   0  18       37.33       33.21      3.24 o
   1   0  18        1.80        3.52      0.91 o
   2   0  18       39.32       34.80      2.70 o
   3   0  18        3.26        1.20      1.46 o
   4   0  18        1.62        0.13      3.05 o
   0   1  18        3.16        0.50      1.14 o
   1   1  18        4.98        7.51      0.87 o
   2   1  18       17.49       13.60      1.07 o
   3   1  18        2.30        2.20      1.09 o
   4   1  18       24.87       28.62      2.12 o
   0   2  18        7.94        9.18      1.55 o
   1   2  18        1.29        1.46      0.73 o
   2   2  18        1.47       -0.59      0.74 o
   3   2  18        1.94        1.43      0.87 o
   4   2  18        4.10        2.82      1.34 o
   0   3  18        7.37        6.90      1.47 o
   1   3  18       13.81       15.53      1.06 o
   2   3  18        2.99        1.80      0.82 o
   3   3  18       11.68       15.69      1.58 o
   4   3  18        0.42       -0.33      1.17 o
   0   4  18       12.36       10.92      1.32 o
   1   4  18        8.26        6.71      0.95 o
   2   4  18        7.07        7.17      1.04 o
   3   4  18       12.70       16.49      1.74 o
   4   4  18        1.53        1.87      1.91 o
   0   5  18        7.16        6.34      1.22 o
   1   5  18        1.13        0.26      0.74 o
   2   5  18        0.15       -0.41      0.75 o
   3   5  18        2.39        0.02      1.06 o
   4   5  18        2.64        1.79      1.55 o
   0   6  18        1.65        1.93      1.14 o
   1   6  18        6.38        7.90      1.15 o
   2   6  18        0.59       -0.09      0.81 o
   3   6  18        0.98       -0.37      0.95 o
   0   7  18        0.66        0.96      1.58 o
   1   7  18        2.59        1.69      1.00 o
   2   7  18        7.65        9.70      1.13 o
   3   7  18        3.26        4.67      1.21 o
   0   8  18        0.13       -0.45      1.20 o
   1   8  18        2.46        3.58      1.07 o
   2   8  18        4.29        4.11      1.03 o
   3   8  18        2.36        3.16      1.23 o
   0   9  18       11.21       12.31      1.79 o
   1   9  18        0.60        2.48      1.12 o
   2   9  18        9.10       11.47      1.58 o
   0  10  18        1.71        1.55      1.44 o
   1  10  18       13.11       16.38      2.36 o
   1   0  19      141.39      123.55      3.40 o
   2   0  19       11.92       12.69      2.09 o
   3   0  19        1.08        1.58      1.70 o
   4   0  19        3.87        4.49      2.09 o
   0   1  19        0.00        1.58      0.99 o
   1   1  19        5.20        9.36      0.85 o
   2   1  19       64.69       66.39      2.76 o
   3   1  19        0.27        0.28      1.16 o
   4   1  19        4.96        6.63      1.56 o
   0   2  19        4.12        4.57      1.51 o
   1   2  19        0.05       -0.38      0.65 o
   2   2  19        7.63        7.78      1.01 o
   3   2  19        1.81        2.33      0.98 o
   4   2  19        8.82       11.66      1.73 o
   0   3  19        5.47        4.80      1.47 o
   1   3  19        4.03        3.57      0.90 o
   2   3  19        2.15        1.88      0.89 o
   3   3  19        0.99        1.68      1.04 o
   4   3  19        7.46        6.38      1.54 o
   0   4  19       11.99       15.90      2.02 o
   1   4  19        2.88        4.49      0.99 o
   2   4  19        3.50        3.53      0.96 o
   3   4  19       18.60       22.46      1.77 o
   4   4  19       19.57       24.34      2.32 o
   0   5  19        9.49       10.92      1.97 o
   1   5  19        2.43        0.99      0.90 o
   2   5  19        1.45        1.96      0.83 o
   3   5  19        7.06        7.70      1.38 o
   0   6  19        0.36        0.61      1.46 o
   1   6  19        0.21        0.28      0.86 o
   2   6  19        7.91        7.78      1.07 o
   3   6  19       10.90       15.43      1.53 o
   0   7  19        2.28        2.42      2.01 o
   1   7  19        1.54        1.50      1.01 o
   2   7  19        5.64        6.55      1.45 o
   3   7  19        5.49        6.90      1.46 o
   0   8  19        0.15       -1.53      1.55 o
   1   8  19        4.44        2.59      1.08 o
   2   8  19        7.57        6.20      1.26 o
   0   9  19        4.37        6.42      2.10 o
   1   9  19        7.47        9.73      1.39 o
   0   0  20       32.37       35.34      2.57 o
   1   0  20        5.37        6.00      1.44 o
   2   0  20        7.24       10.60      1.49 o
   3   0  20        3.72        3.70      1.92 o
   4   0  20       29.55       39.71      3.62 o
   0   1  20       33.00       39.69      4.40 o
   1   1  20        5.82        6.04      1.05 o
   2   1  20        0.95        1.70      0.91 o
   3   1  20        1.31       -0.08      1.17 o
   4   1  20       14.22       20.79      2.06 o
   0   2  20        8.18        8.75      1.74 o
   1   2  20        6.39        7.81      1.05 o
   2   2  20       16.92       21.44      1.85 o
   3   2  20        1.07        1.70      1.26 o
   0   3  20        0.06        0.48      1.42 o
   1   3  20       31.08       32.94      1.70 o
   2   3  20        4.89        4.62      0.99 o
   3   3  20        9.23       10.98      1.46 o
   0   4  20        1.97        1.86      2.72 o
   1   4  20        1.12       -0.24      0.84 o
   2   4  20       17.79       20.79      1.35 o
   3   4  20        0.82        1.68      1.70 o
   0   5  20        0.17       -0.34      1.36 o
   1   5  20        6.98       10.28      1.20 o
   2   5  20        2.83        3.05      0.92 o
   3   5  20        6.45        7.34      1.41 o
   0   6  20        9.28        6.42      1.90 o
   1   6  20        7.93        8.41      1.21 o
   2   6  20        9.93       13.37      1.30 o
   0   7  20        1.18        2.89      1.74 o
   1   7  20        5.99        6.61      1.20 o
   2   7  20        4.94        7.29      1.30 o
   0   8  20        6.91        5.05      1.95 o
   1   8  20        0.05        0.09      1.09 o
   1   0  21       20.50       19.01      2.27 o
   2   0  21        0.72        1.09      1.14 o
   3   0  21        5.78        7.02      2.06 o
   0   1  21       19.05       23.18      1.85 o
   1   1  21        0.65       -0.13      1.21 o
   2   1  21        3.84        2.79      0.95 o
   3   1  21        3.06        3.62      1.32 o
   0   2  21        2.88        2.77      1.13 o
   1   2  21       26.68       31.50      1.91 o
   2   2  21        9.20       10.57      1.67 o
   3   2  21        0.56       -1.21      1.63 o
   0   3  21       13.74       14.52      2.10 o
   1   3  21        0.62       -0.08      0.96 o
   2   3  21        2.21        4.55      1.18 o
   3   3  21        1.53        0.90      1.10 o
   0   4  21        0.85        0.00      1.95 o
   1   4  21        3.07        5.34      1.06 o
   2   4  21       11.27       11.11      1.16 o
   3   4  21       18.16       21.64      1.91 o
   0   5  21       19.94       24.47      2.66 o
   1   5  21        1.37        1.25      0.94 o
   2   5  21        1.55        3.65      1.10 o
   0   6  21        6.44        6.00      1.97 o
   1   6  21       10.08       11.72      1.42 o
   2   6  21       18.97       21.28      1.93 o
   0   7  21        0.84       -0.13      1.64 o
   1   7  21        1.41        0.71      1.75 o
   0   0  22       17.24       14.80      2.01 o
   1   0  22       20.57       24.96      3.44 o
   2   0  22        1.87        3.01      1.25 o
   0   1  22        4.18        6.27      1.35 o
   1   1  22       10.44        9.86      1.35 o
   2   1  22        4.65        3.87      1.06 o
   0   2  22       16.07       17.90      2.33 o
   1   2  22        0.99        2.19      1.27 o
   2   2  22        5.84        7.46      1.52 o
   0   3  22        8.10        9.76      1.96 o
   1   3  22        7.65        7.58      1.61 o
   2   3  22        2.60        3.59      1.26 o
   0   4  22        2.80        4.99      1.77 o
   1   4  22        1.63        2.34      1.17 o
   2   4  22        4.14        3.90      1.54 o
   0   5  22        9.24       11.87      2.15 o
   1   5  22       43.05       45.64      2.46 o
   0   6  22        7.58        7.16      2.10 o
   1   0  23        6.46        6.26      2.33 o
   2   0  23        3.20        2.72      2.92 o
   0   1  23        9.69       10.45      1.68 o
   1   1  23        0.95       -1.02      1.02 o
   0   2  23        0.77       -1.95      3.24 o
   1   2  23       17.05       18.97      2.08 o
   0   3  23        0.66        0.73      1.75 o
   1   3  23        2.94        3.58      1.24 o
   0   4  23       77.54       95.69      4.27 o
 
